# Supplementary material for: NMAsurv: An R Shiny application for network meta-analysis based on survival data
Source: Res Synth Methods. 2025 Jul 10;16(6):1042–56. doi: 10.1017/rsm.2025.10020 (PMC12657653; doi:10.1017/rsm.2025.10020)
Supplement: Shao et al. supplementary material [file S1759287925100203sup001.zip]

Archive with 7 entries (5 files):
- supporting information/
- supporting information/supporting information 1.docx
- supporting information/supporting information 2.docx
- supporting information/supporting information 3/
- supporting information/supporting information 3/example-ad.xlsx
- supporting information/supporting information 3/example-ipd.xlsx
- supporting information/supporting information 3/example-np.xlsx
