# Supplementary material for: NMAsurv: An R Shiny application for network meta-analysis based on survival data
Source: Res Synth Methods. 2025 Jul 10;16(6):1042–56. doi: 10.1017/rsm.2025.10020 (PMC12657653; doi:10.1017/rsm.2025.10020)
Supplement: Shao et al. supplementary material [file S1759287925100203sup001.zip › supporting information/supporting information 3/example-ad.xlsx]

## Sheet: Sheet1
studyn	trtn	time	timeDelta	nevents	natrisk	study	treatment
1	2	6	6	14	152	ALEX	alectinib
2	3	6	6	9	137	ALTA-1L	brigatinib
3	5	6	6	11	189	ASCEND-4	ceritinib
3	4	6	6	22	187	ASCEND-4	chemotherapy
6	4	6	6	21	171	PROFILE 1014	chemotherapy
1	1	6	6	10	151	ALEX	crizotinib
2	1	6	6	13	138	ALTA-1L	crizotinib
4	1	6	6	8	147	CROWN	crizotinib
5	1	6	6	4	126	eXalt 3	crizotinib
6	1	6	6	15	172	PROFILE 1014	crizotinib
5	7	6	6	5	121	eXalt 3	ensartinib
4	6	6	6	9	149	CROWN	lorlatinib
1	2	12	6	9	132	ALEX	alectinib
2	3	12	6	10	121	ALTA-1L	brigatinib
3	5	12	6	18	171	ASCEND-4	ceritinib
3	4	12	6	14	150	ASCEND-4	chemotherapy
6	4	12	6	16	143	PROFILE 1014	chemotherapy
1	1	12	6	14	129	ALEX	crizotinib
2	1	12	6	5	123	ALTA-1L	crizotinib
4	1	12	6	10	127	CROWN	crizotinib
5	1	12	6	8	120	eXalt 3	crizotinib
6	1	12	6	14	154	PROFILE 1014	crizotinib
5	7	12	6	9	114	eXalt 3	ensartinib
4	6	12	6	6	138	CROWN	lorlatinib
1	2	18	6	9	120	ALEX	alectinib
2	3	18	6	9	108	ALTA-1L	brigatinib
3	5	18	6	12	148	ASCEND-4	ceritinib
3	4	18	6	13	134	ASCEND-4	chemotherapy
6	4	18	6	15	126	PROFILE 1014	chemotherapy
1	1	18	6	9	104	ALEX	crizotinib
2	1	18	6	8	116	ALTA-1L	crizotinib
4	1	18	6	8	111	CROWN	crizotinib
5	1	18	6	10	111	eXalt 3	crizotinib
6	1	18	6	16	138	PROFILE 1014	crizotinib
5	7	18	6	10	104	eXalt 3	ensartinib
4	6	18	6	3	131	CROWN	lorlatinib
1	2	24	6	7	103	ALEX	alectinib
2	3	24	6	3	97	ALTA-1L	brigatinib
3	5	24	6	4	77	ASCEND-4	ceritinib
3	4	24	6	8	69	ASCEND-4	chemotherapy
6	4	24	6	10	107	PROFILE 1014	chemotherapy
1	1	24	6	12	93	ALEX	crizotinib
2	1	24	6	9	106	ALTA-1L	crizotinib
4	1	24	6	3	68	CROWN	crizotinib
5	1	24	6	4	100	eXalt 3	crizotinib
6	1	24	6	10	119	PROFILE 1014	crizotinib
5	7	24	6	2	93	eXalt 3	ensartinib
4	6	24	6	3	85	CROWN	lorlatinib
1	2	30	6	4	93	ALEX	alectinib
2	3	30	6	3	93	ALTA-1L	brigatinib
3	5	30	6	2	26	ASCEND-4	ceritinib
3	4	30	6	2	22	ASCEND-4	chemotherapy
6	4	30	6	4	91	PROFILE 1014	chemotherapy
1	1	30	6	5	73	ALEX	crizotinib
2	1	30	6	3	95	ALTA-1L	crizotinib
4	1	30	6	0	40	CROWN	crizotinib
5	1	30	6	7	60	eXalt 3	crizotinib
6	1	30	6	6	102	PROFILE 1014	crizotinib
5	7	30	6	4	63	eXalt 3	ensartinib
4	6	30	6	2	38	CROWN	lorlatinib
1	2	36	6	3	89	ALEX	alectinib
2	3	36	6	4	88	ALTA-1L	brigatinib
3	5	33.7267	3.7267	0	5	ASCEND-4	ceritinib
3	4	30.6752	0.6752	0	5	ASCEND-4	chemotherapy
6	4	36	6	7	83	PROFILE 1014	chemotherapy
1	1	36	6	5	65	ALEX	crizotinib
2	1	36	6	5	90	ALTA-1L	crizotinib
4	1	33	3	0	12	CROWN	crizotinib
5	1	36	6	0	23	eXalt 3	crizotinib
6	1	36	6	5	89	PROFILE 1014	crizotinib
5	7	36	6	0	24	eXalt 3	ensartinib
4	6	34.4667	4.4667	0	8	CROWN	lorlatinib
1	2	42	6	0	82	ALEX	alectinib
2	3	42	6	2	83	ALTA-1L	brigatinib
6	4	42	6	1	72	PROFILE 1014	chemotherapy
1	1	42	6	2	58	ALEX	crizotinib
2	1	42	6	8	84	ALTA-1L	crizotinib
5	1	36.4872	0.4872	0	7	eXalt 3	crizotinib
6	1	42	6	3	79	PROFILE 1014	crizotinib
5	7	36.7521	0.7521	0	5	eXalt 3	ensartinib
1	2	48	6	2	81	ALEX	alectinib
2	3	48	6	1	52	ALTA-1L	brigatinib
6	4	48	6	4	61	PROFILE 1014	chemotherapy
1	1	48	6	3	55	ALEX	crizotinib
2	1	48	6	0	55	ALTA-1L	crizotinib
6	1	48	6	0	63	PROFILE 1014	crizotinib
1	2	54	6	3	77	ALEX	alectinib
2	3	52.3976	4.3976	0	41	ALTA-1L	brigatinib
6	4	54	6	4	43	PROFILE 1014	chemotherapy
1	1	54	6	1	48	ALEX	crizotinib
2	1	52.4125	4.4125	0	42	ALTA-1L	crizotinib
6	1	54	6	1	50	PROFILE 1014	crizotinib
1	2	60	6	0	46	ALEX	alectinib
6	4	60	6	0	25	PROFILE 1014	chemotherapy
1	1	60	6	1	18	ALEX	crizotinib
6	1	60	6	1	20	PROFILE 1014	crizotinib
1	2	62.6726	2.6726	0	8	ALEX	alectinib
6	4	66	6	0	21	PROFILE 1014	chemotherapy
1	1	60.735	0.735	0	11	ALEX	crizotinib
6	1	65.9388	5.9388	0	8	PROFILE 1014	crizotinib
