# Supplementary material for: NMAsurv: An R Shiny application for network meta-analysis based on survival data
Source: Res Synth Methods. 2025 Jul 10;16(6):1042–56. doi: 10.1017/rsm.2025.10020 (PMC12657653; doi:10.1017/rsm.2025.10020)
Supplement: Shao et al. supplementary material [file S1759287925100203sup001.zip › supporting information/supporting information 3/example-ipd.xlsx]

## Sheet: Sheet1
	patid	time	event	arm	study	treatment
1	1	1.5367	1	1	ALEX	crizotinib
2	2	2.2049	1	1	ALEX	crizotinib
3	3	2.8062	1	1	ALEX	crizotinib
4	4	2.9399	1	1	ALEX	crizotinib
5	5	3.8085	1	1	ALEX	crizotinib
6	6	4.0757	1	1	ALEX	crizotinib
7	7	4.2762	1	1	ALEX	crizotinib
8	8	4.4766	1	1	ALEX	crizotinib
9	9	4.8775	1	1	ALEX	crizotinib
10	10	5.0111	1	1	ALEX	crizotinib
11	11	6.2806	1	1	ALEX	crizotinib
12	12	6.8151	1	1	ALEX	crizotinib
13	13	6.8151	1	1	ALEX	crizotinib
14	14	7.0824	1	1	ALEX	crizotinib
15	15	7.3497	1	1	ALEX	crizotinib
16	16	7.951	1	1	ALEX	crizotinib
17	17	8.0846	1	1	ALEX	crizotinib
18	18	9.02	1	1	ALEX	crizotinib
19	19	9.4878	1	1	ALEX	crizotinib
20	20	10.1559	1	1	ALEX	crizotinib
21	21	10.5568	1	1	ALEX	crizotinib
22	22	10.6904	1	1	ALEX	crizotinib
23	23	10.6904	1	1	ALEX	crizotinib
24	24	10.8909	1	1	ALEX	crizotinib
25	25	12.6949	1	1	ALEX	crizotinib
26	26	13.1626	1	1	ALEX	crizotinib
27	27	14.098	1	1	ALEX	crizotinib
28	28	15.0334	1	1	ALEX	crizotinib
29	29	15.167	1	1	ALEX	crizotinib
30	30	15.3675	1	1	ALEX	crizotinib
31	31	16.1693	1	1	ALEX	crizotinib
32	32	17.0379	1	1	ALEX	crizotinib
33	33	17.4388	1	1	ALEX	crizotinib
34	34	18.3073	1	1	ALEX	crizotinib
35	35	18.5078	1	1	ALEX	crizotinib
36	36	18.5746	1	1	ALEX	crizotinib
37	37	18.5746	1	1	ALEX	crizotinib
38	38	18.5746	1	1	ALEX	crizotinib
39	39	19.8441	1	1	ALEX	crizotinib
40	40	20.4454	1	1	ALEX	crizotinib
41	41	21.5813	1	1	ALEX	crizotinib
42	42	21.5813	1	1	ALEX	crizotinib
43	43	22.3163	1	1	ALEX	crizotinib
44	44	23.0512	1	1	ALEX	crizotinib
45	45	23.7862	1	1	ALEX	crizotinib
46	46	24.5212	1	1	ALEX	crizotinib
47	47	24.7884	1	1	ALEX	crizotinib
48	48	27.9955	1	1	ALEX	crizotinib
49	49	30	1	1	ALEX	crizotinib
50	50	30	1	1	ALEX	crizotinib
51	51	31.1359	1	1	ALEX	crizotinib
52	52	31.1359	1	1	ALEX	crizotinib
53	53	31.2695	1	1	ALEX	crizotinib
54	54	35.9465	1	1	ALEX	crizotinib
55	55	35.9465	1	1	ALEX	crizotinib
56	56	39.4878	1	1	ALEX	crizotinib
57	57	40.5568	1	1	ALEX	crizotinib
58	58	42.0267	1	1	ALEX	crizotinib
59	59	42.294	1	1	ALEX	crizotinib
60	60	47.706	1	1	ALEX	crizotinib
61	61	49.2428	1	1	ALEX	crizotinib
62	62	57.5947	1	1	ALEX	crizotinib
63	63	0.4677	0	1	ALEX	crizotinib
64	64	0.4677	0	1	ALEX	crizotinib
65	65	1.16925	0	1	ALEX	crizotinib
66	66	1.70375	0	1	ALEX	crizotinib
67	67	2.33855	0	1	ALEX	crizotinib
68	68	2.7394	0	1	ALEX	crizotinib
69	69	3.70825	0	1	ALEX	crizotinib
70	70	3.9421	0	1	ALEX	crizotinib
71	71	4.3764	0	1	ALEX	crizotinib
72	72	4.7773	0	1	ALEX	crizotinib
73	73	5.11135	0	1	ALEX	crizotinib
74	74	5.67925	0	1	ALEX	crizotinib
75	75	6.08015	0	1	ALEX	crizotinib
76	76	6.5813	0	1	ALEX	crizotinib
77	77	7.21605	0	1	ALEX	crizotinib
78	78	7.78395	0	1	ALEX	crizotinib
79	79	8.25165	0	1	ALEX	crizotinib
80	80	8.65255	0	1	ALEX	crizotinib
81	81	9.6548	0	1	ALEX	crizotinib
82	82	10.2561	0	1	ALEX	crizotinib
83	83	10.7906	0	1	ALEX	crizotinib
84	84	11.7929	0	1	ALEX	crizotinib
85	85	11.7929	0	1	ALEX	crizotinib
86	86	13.7639	0	1	ALEX	crizotinib
87	87	16.6035	0	1	ALEX	crizotinib
88	88	19.1425	0	1	ALEX	crizotinib
89	89	20.1114	0	1	ALEX	crizotinib
90	90	21.6815	0	1	ALEX	crizotinib
91	91	22.0156	0	1	ALEX	crizotinib
92	92	22.6503	0	1	ALEX	crizotinib
93	93	23.0178	0	1	ALEX	crizotinib
94	94	23.4855	0	1	ALEX	crizotinib
95	95	23.8864	0	1	ALEX	crizotinib
96	96	28.9643	0	1	ALEX	crizotinib
97	97	28.9643	0	1	ALEX	crizotinib
98	98	28.9643	0	1	ALEX	crizotinib
99	99	32.9733	0	1	ALEX	crizotinib
100	100	32.9733	0	1	ALEX	crizotinib
101	101	40.7238	0	1	ALEX	crizotinib
102	102	43.7973	0	1	ALEX	crizotinib
103	103	43.7973	0	1	ALEX	crizotinib
104	104	46.3363	0	1	ALEX	crizotinib
105	105	47.6726	0	1	ALEX	crizotinib
106	106	49.2762	0	1	ALEX	crizotinib
107	107	49.6103	0	1	ALEX	crizotinib
108	108	49.6103	0	1	ALEX	crizotinib
109	109	50.2116	0	1	ALEX	crizotinib
110	110	50.2116	0	1	ALEX	crizotinib
111	111	51.5122	0	1	ALEX	crizotinib
112	112	51.5122	0	1	ALEX	crizotinib
113	113	51.5122	0	1	ALEX	crizotinib
114	114	51.5122	0	1	ALEX	crizotinib
115	115	51.5122	0	1	ALEX	crizotinib
116	116	51.5122	0	1	ALEX	crizotinib
117	117	51.5122	0	1	ALEX	crizotinib
118	118	53.5122	0	1	ALEX	crizotinib
119	119	53.5122	0	1	ALEX	crizotinib
120	120	53.5122	0	1	ALEX	crizotinib
121	121	53.5122	0	1	ALEX	crizotinib
122	122	53.5122	0	1	ALEX	crizotinib
123	123	53.5122	0	1	ALEX	crizotinib
124	124	53.5122	0	1	ALEX	crizotinib
125	125	53.5122	0	1	ALEX	crizotinib
126	126	53.5122	0	1	ALEX	crizotinib
127	127	53.5122	0	1	ALEX	crizotinib
128	128	53.5122	0	1	ALEX	crizotinib
129	129	53.5122	0	1	ALEX	crizotinib
130	130	53.5122	0	1	ALEX	crizotinib
131	131	53.5122	0	1	ALEX	crizotinib
132	132	53.5122	0	1	ALEX	crizotinib
133	133	53.5122	0	1	ALEX	crizotinib
134	134	53.5122	0	1	ALEX	crizotinib
135	135	55.9532	0	1	ALEX	crizotinib
136	136	55.9532	0	1	ALEX	crizotinib
137	137	55.9532	0	1	ALEX	crizotinib
138	138	55.9532	0	1	ALEX	crizotinib
139	139	55.9532	0	1	ALEX	crizotinib
140	140	55.9532	0	1	ALEX	crizotinib
141	141	60.735	0	1	ALEX	crizotinib
142	142	60.735	0	1	ALEX	crizotinib
143	143	60.735	0	1	ALEX	crizotinib
144	144	60.735	0	1	ALEX	crizotinib
145	145	60.735	0	1	ALEX	crizotinib
146	146	60.735	0	1	ALEX	crizotinib
147	147	60.735	0	1	ALEX	crizotinib
148	148	60.735	0	1	ALEX	crizotinib
149	149	60.735	0	1	ALEX	crizotinib
150	150	60.735	0	1	ALEX	crizotinib
151	151	60.735	0	1	ALEX	crizotinib
152	1	0.5345	1	2	ALEX	alectinib
153	2	0.6013	1	2	ALEX	alectinib
154	3	0.735	1	2	ALEX	alectinib
155	4	0.8686	1	2	ALEX	alectinib
156	5	0.8686	1	2	ALEX	alectinib
157	6	2.0713	1	2	ALEX	alectinib
158	7	2.8062	1	2	ALEX	alectinib
159	8	3.0067	1	2	ALEX	alectinib
160	9	3.8085	1	2	ALEX	alectinib
161	10	4.2094	1	2	ALEX	alectinib
162	11	4.2762	1	2	ALEX	alectinib
163	12	4.4098	1	2	ALEX	alectinib
164	13	5.3452	1	2	ALEX	alectinib
165	14	5.4788	1	2	ALEX	alectinib
166	15	6.6815	1	2	ALEX	alectinib
167	16	7.2829	1	2	ALEX	alectinib
168	17	7.6169	1	2	ALEX	alectinib
169	18	10.2227	1	2	ALEX	alectinib
170	19	10.4232	1	2	ALEX	alectinib
171	20	10.49	1	2	ALEX	alectinib
172	21	10.6904	1	2	ALEX	alectinib
173	22	11.3586	1	2	ALEX	alectinib
174	23	11.8263	1	2	ALEX	alectinib
175	24	12.4944	1	2	ALEX	alectinib
176	25	13.029	1	2	ALEX	alectinib
177	26	13.8307	1	2	ALEX	alectinib
178	27	14.0312	1	2	ALEX	alectinib
179	28	15.1002	1	2	ALEX	alectinib
180	29	15.167	1	2	ALEX	alectinib
181	30	15.7016	1	2	ALEX	alectinib
182	31	16.2361	1	2	ALEX	alectinib
183	32	17.706	1	2	ALEX	alectinib
184	33	18.1737	1	2	ALEX	alectinib
185	34	19.1759	1	2	ALEX	alectinib
186	35	19.9777	1	2	ALEX	alectinib
187	36	19.9777	1	2	ALEX	alectinib
188	37	22.1158	1	2	ALEX	alectinib
189	38	22.2494	1	2	ALEX	alectinib
190	39	22.9844	1	2	ALEX	alectinib
191	40	27.5947	1	2	ALEX	alectinib
192	41	27.7283	1	2	ALEX	alectinib
193	42	28.5301	1	2	ALEX	alectinib
194	43	28.7973	1	2	ALEX	alectinib
195	44	33.1403	1	2	ALEX	alectinib
196	45	34.7439	1	2	ALEX	alectinib
197	46	35.4788	1	2	ALEX	alectinib
198	47	44.6993	1	2	ALEX	alectinib
199	48	47.0379	1	2	ALEX	alectinib
200	49	48.3073	1	2	ALEX	alectinib
201	50	49.3096	1	2	ALEX	alectinib
202	51	51.7149	1	2	ALEX	alectinib
203	52	0.7684	0	2	ALEX	alectinib
204	53	1.50335	0	2	ALEX	alectinib
205	54	2.43875	0	2	ALEX	alectinib
206	55	3.7082	0	2	ALEX	alectinib
207	56	4.7773	0	2	ALEX	alectinib
208	57	4.7773	0	2	ALEX	alectinib
209	58	6.1136	0	2	ALEX	alectinib
210	59	9.2205	0	2	ALEX	alectinib
211	60	10.9911	0	2	ALEX	alectinib
212	61	12.7951	0	2	ALEX	alectinib
213	62	13.2294	0	2	ALEX	alectinib
214	63	13.5634	0	2	ALEX	alectinib
215	64	14.4321	0	2	ALEX	alectinib
216	65	14.4321	0	2	ALEX	alectinib
217	66	16.0023	0	2	ALEX	alectinib
218	67	16.6703	0	2	ALEX	alectinib
219	68	17.2383	0	2	ALEX	alectinib
220	69	19.1425	0	2	ALEX	alectinib
221	70	21.0467	0	2	ALEX	alectinib
222	71	21.0467	0	2	ALEX	alectinib
223	72	31.3029	0	2	ALEX	alectinib
224	73	32.8396	0	2	ALEX	alectinib
225	74	34.0757	0	2	ALEX	alectinib
226	75	34.8441	0	2	ALEX	alectinib
227	76	36.2461	0	2	ALEX	alectinib
228	77	46.3029	0	2	ALEX	alectinib
229	78	47.539	0	2	ALEX	alectinib
230	79	48.1737	0	2	ALEX	alectinib
231	80	48.8085	0	2	ALEX	alectinib
232	81	48.8085	0	2	ALEX	alectinib
233	82	48.8085	0	2	ALEX	alectinib
234	83	48.8085	0	2	ALEX	alectinib
235	84	50.1782	0	2	ALEX	alectinib
236	85	50.1782	0	2	ALEX	alectinib
237	86	50.1782	0	2	ALEX	alectinib
238	87	50.1782	0	2	ALEX	alectinib
239	88	50.1782	0	2	ALEX	alectinib
240	89	50.1782	0	2	ALEX	alectinib
241	90	50.1782	0	2	ALEX	alectinib
242	91	50.1782	0	2	ALEX	alectinib
243	92	51.3809	0	2	ALEX	alectinib
244	93	51.3809	0	2	ALEX	alectinib
245	94	53.2149	0	2	ALEX	alectinib
246	95	53.2149	0	2	ALEX	alectinib
247	96	53.2149	0	2	ALEX	alectinib
248	97	53.2149	0	2	ALEX	alectinib
249	98	53.2149	0	2	ALEX	alectinib
250	99	53.2149	0	2	ALEX	alectinib
251	100	53.2149	0	2	ALEX	alectinib
252	101	53.2149	0	2	ALEX	alectinib
253	102	53.2149	0	2	ALEX	alectinib
254	103	53.2149	0	2	ALEX	alectinib
255	104	53.2149	0	2	ALEX	alectinib
256	105	53.2149	0	2	ALEX	alectinib
257	106	53.2149	0	2	ALEX	alectinib
258	107	56.2149	0	2	ALEX	alectinib
259	108	56.2149	0	2	ALEX	alectinib
260	109	56.2149	0	2	ALEX	alectinib
261	110	56.2149	0	2	ALEX	alectinib
262	111	56.2149	0	2	ALEX	alectinib
263	112	56.2149	0	2	ALEX	alectinib
264	113	56.2149	0	2	ALEX	alectinib
265	114	56.2149	0	2	ALEX	alectinib
266	115	56.2149	0	2	ALEX	alectinib
267	116	56.2149	0	2	ALEX	alectinib
268	117	56.2149	0	2	ALEX	alectinib
269	118	56.2149	0	2	ALEX	alectinib
270	119	56.2149	0	2	ALEX	alectinib
271	120	56.2149	0	2	ALEX	alectinib
272	121	56.2149	0	2	ALEX	alectinib
273	122	56.2149	0	2	ALEX	alectinib
274	123	56.2149	0	2	ALEX	alectinib
275	124	56.2149	0	2	ALEX	alectinib
276	125	56.2149	0	2	ALEX	alectinib
277	126	56.2149	0	2	ALEX	alectinib
278	127	56.2149	0	2	ALEX	alectinib
279	128	56.2149	0	2	ALEX	alectinib
280	129	56.2149	0	2	ALEX	alectinib
281	130	59.2149	0	2	ALEX	alectinib
282	131	59.2149	0	2	ALEX	alectinib
283	132	59.2149	0	2	ALEX	alectinib
284	133	59.2149	0	2	ALEX	alectinib
285	134	59.2149	0	2	ALEX	alectinib
286	135	59.2149	0	2	ALEX	alectinib
287	136	59.2149	0	2	ALEX	alectinib
288	137	59.2149	0	2	ALEX	alectinib
289	138	59.2149	0	2	ALEX	alectinib
290	139	59.2149	0	2	ALEX	alectinib
291	140	59.2149	0	2	ALEX	alectinib
292	141	59.2149	0	2	ALEX	alectinib
293	142	59.2149	0	2	ALEX	alectinib
294	143	59.2149	0	2	ALEX	alectinib
295	144	59.2149	0	2	ALEX	alectinib
296	145	61.6938	0	2	ALEX	alectinib
297	146	61.6938	0	2	ALEX	alectinib
298	147	61.6938	0	2	ALEX	alectinib
299	148	62.6726	0	2	ALEX	alectinib
300	149	62.6726	0	2	ALEX	alectinib
301	150	62.6726	0	2	ALEX	alectinib
302	151	62.6726	0	2	ALEX	alectinib
303	152	62.6726	0	2	ALEX	alectinib
304	1	0.3205	1	1	ALTA-1L	crizotinib
305	2	0.7211	1	1	ALTA-1L	crizotinib
306	3	1.362	1	1	ALTA-1L	crizotinib
307	4	2.003	1	1	ALTA-1L	crizotinib
308	5	2.6439	1	1	ALTA-1L	crizotinib
309	6	2.6439	1	1	ALTA-1L	crizotinib
310	7	3.2047	1	1	ALTA-1L	crizotinib
311	8	3.7656	1	1	ALTA-1L	crizotinib
312	9	3.7656	1	1	ALTA-1L	crizotinib
313	10	4.8872	1	1	ALTA-1L	crizotinib
314	11	4.8872	1	1	ALTA-1L	crizotinib
315	12	5.5282	1	1	ALTA-1L	crizotinib
316	13	5.5282	1	1	ALTA-1L	crizotinib
317	14	6.089	1	1	ALTA-1L	crizotinib
318	15	7.1306	1	1	ALTA-1L	crizotinib
319	16	8.2522	1	1	ALTA-1L	crizotinib
320	17	9.454	1	1	ALTA-1L	crizotinib
321	18	10.4154	1	1	ALTA-1L	crizotinib
322	19	12.2582	1	1	ALTA-1L	crizotinib
323	20	12.9792	1	1	ALTA-1L	crizotinib
324	21	13.4599	1	1	ALTA-1L	crizotinib
325	22	13.7003	1	1	ALTA-1L	crizotinib
326	23	14.5816	1	1	ALTA-1L	crizotinib
327	24	15.2226	1	1	ALTA-1L	crizotinib
328	25	15.7834	1	1	ALTA-1L	crizotinib
329	26	17.1454	1	1	ALTA-1L	crizotinib
330	27	18.2671	1	1	ALTA-1L	crizotinib
331	28	19.3086	1	1	ALTA-1L	crizotinib
332	29	19.4688	1	1	ALTA-1L	crizotinib
333	30	19.7893	1	1	ALTA-1L	crizotinib
334	31	20.3501	1	1	ALTA-1L	crizotinib
335	32	21.3917	1	1	ALTA-1L	crizotinib
336	33	22.3531	1	1	ALTA-1L	crizotinib
337	34	22.9139	1	1	ALTA-1L	crizotinib
338	35	23.1543	1	1	ALTA-1L	crizotinib
339	36	25.7181	1	1	ALTA-1L	crizotinib
340	37	26.2789	1	1	ALTA-1L	crizotinib
341	38	27.4807	1	1	ALTA-1L	crizotinib
342	39	30.6855	1	1	ALTA-1L	crizotinib
343	40	31.727	1	1	ALTA-1L	crizotinib
344	41	33.8101	1	1	ALTA-1L	crizotinib
345	42	34.451	1	1	ALTA-1L	crizotinib
346	43	34.7715	1	1	ALTA-1L	crizotinib
347	44	36.454	1	1	ALTA-1L	crizotinib
348	45	36.6944	1	1	ALTA-1L	crizotinib
349	46	36.8546	1	1	ALTA-1L	crizotinib
350	47	37.095	1	1	ALTA-1L	crizotinib
351	48	37.8961	1	1	ALTA-1L	crizotinib
352	49	40.2196	1	1	ALTA-1L	crizotinib
353	50	40.6202	1	1	ALTA-1L	crizotinib
354	51	40.7804	1	1	ALTA-1L	crizotinib
355	52	2.32345	0	1	ALTA-1L	crizotinib
356	53	4.08605	0	1	ALTA-1L	crizotinib
357	54	8.13205	0	1	ALTA-1L	crizotinib
358	55	9.9347	0	1	ALTA-1L	crizotinib
359	56	14.141	0	1	ALTA-1L	crizotinib
360	57	16.5846	0	1	ALTA-1L	crizotinib
361	58	20.1499	0	1	ALTA-1L	crizotinib
362	59	21.9525	0	1	ALTA-1L	crizotinib
363	60	24.5965	0	1	ALTA-1L	crizotinib
364	61	29.0831	0	1	ALTA-1L	crizotinib
365	62	32.8888	0	1	ALTA-1L	crizotinib
366	63	36.6543	0	1	ALTA-1L	crizotinib
367	64	36.9748	0	1	ALTA-1L	crizotinib
368	65	36.9748	0	1	ALTA-1L	crizotinib
369	66	37.3754	0	1	ALTA-1L	crizotinib
370	67	37.3754	0	1	ALTA-1L	crizotinib
371	68	37.6959	0	1	ALTA-1L	crizotinib
372	69	37.816	0	1	ALTA-1L	crizotinib
373	70	38.5772	0	1	ALTA-1L	crizotinib
374	71	38.5772	0	1	ALTA-1L	crizotinib
375	72	38.5772	0	1	ALTA-1L	crizotinib
376	73	38.5772	0	1	ALTA-1L	crizotinib
377	74	38.5772	0	1	ALTA-1L	crizotinib
378	75	38.5772	0	1	ALTA-1L	crizotinib
379	76	39.3383	0	1	ALTA-1L	crizotinib
380	77	39.819	0	1	ALTA-1L	crizotinib
381	78	39.819	0	1	ALTA-1L	crizotinib
382	79	39.819	0	1	ALTA-1L	crizotinib
383	80	39.819	0	1	ALTA-1L	crizotinib
384	81	40.3798	0	1	ALTA-1L	crizotinib
385	82	40.5401	0	1	ALTA-1L	crizotinib
386	83	40.7003	0	1	ALTA-1L	crizotinib
387	84	42.1884	0	1	ALTA-1L	crizotinib
388	85	42.1884	0	1	ALTA-1L	crizotinib
389	86	42.1884	0	1	ALTA-1L	crizotinib
390	87	42.1884	0	1	ALTA-1L	crizotinib
391	88	42.1884	0	1	ALTA-1L	crizotinib
392	89	42.1884	0	1	ALTA-1L	crizotinib
393	90	42.1884	0	1	ALTA-1L	crizotinib
394	91	42.1884	0	1	ALTA-1L	crizotinib
395	92	42.1884	0	1	ALTA-1L	crizotinib
396	93	42.1884	0	1	ALTA-1L	crizotinib
397	94	42.1884	0	1	ALTA-1L	crizotinib
398	95	42.1884	0	1	ALTA-1L	crizotinib
399	96	42.1884	0	1	ALTA-1L	crizotinib
400	97	52.4125	0	1	ALTA-1L	crizotinib
401	98	52.4125	0	1	ALTA-1L	crizotinib
402	99	52.4125	0	1	ALTA-1L	crizotinib
403	100	52.4125	0	1	ALTA-1L	crizotinib
404	101	52.4125	0	1	ALTA-1L	crizotinib
405	102	52.4125	0	1	ALTA-1L	crizotinib
406	103	52.4125	0	1	ALTA-1L	crizotinib
407	104	52.4125	0	1	ALTA-1L	crizotinib
408	105	52.4125	0	1	ALTA-1L	crizotinib
409	106	52.4125	0	1	ALTA-1L	crizotinib
410	107	52.4125	0	1	ALTA-1L	crizotinib
411	108	52.4125	0	1	ALTA-1L	crizotinib
412	109	52.4125	0	1	ALTA-1L	crizotinib
413	110	52.4125	0	1	ALTA-1L	crizotinib
414	111	52.4125	0	1	ALTA-1L	crizotinib
415	112	52.4125	0	1	ALTA-1L	crizotinib
416	113	52.4125	0	1	ALTA-1L	crizotinib
417	114	52.4125	0	1	ALTA-1L	crizotinib
418	115	52.4125	0	1	ALTA-1L	crizotinib
419	116	52.4125	0	1	ALTA-1L	crizotinib
420	117	52.4125	0	1	ALTA-1L	crizotinib
421	118	52.4125	0	1	ALTA-1L	crizotinib
422	119	52.4125	0	1	ALTA-1L	crizotinib
423	120	52.4125	0	1	ALTA-1L	crizotinib
424	121	52.4125	0	1	ALTA-1L	crizotinib
425	122	52.4125	0	1	ALTA-1L	crizotinib
426	123	52.4125	0	1	ALTA-1L	crizotinib
427	124	52.4125	0	1	ALTA-1L	crizotinib
428	125	52.4125	0	1	ALTA-1L	crizotinib
429	126	52.4125	0	1	ALTA-1L	crizotinib
430	127	52.4125	0	1	ALTA-1L	crizotinib
431	128	52.4125	0	1	ALTA-1L	crizotinib
432	129	52.4125	0	1	ALTA-1L	crizotinib
433	130	52.4125	0	1	ALTA-1L	crizotinib
434	131	52.4125	0	1	ALTA-1L	crizotinib
435	132	52.4125	0	1	ALTA-1L	crizotinib
436	133	52.4125	0	1	ALTA-1L	crizotinib
437	134	52.4125	0	1	ALTA-1L	crizotinib
438	135	52.4125	0	1	ALTA-1L	crizotinib
439	136	52.4125	0	1	ALTA-1L	crizotinib
440	137	52.4125	0	1	ALTA-1L	crizotinib
441	138	52.4125	0	1	ALTA-1L	crizotinib
442	1	0.5608	1	2	ALTA-1L	brigatinib
443	2	0.8813	1	2	ALTA-1L	brigatinib
444	3	1.5223	1	2	ALTA-1L	brigatinib
445	4	1.6825	1	2	ALTA-1L	brigatinib
446	5	2.8042	1	2	ALTA-1L	brigatinib
447	6	3.4451	1	2	ALTA-1L	brigatinib
448	7	3.6855	1	2	ALTA-1L	brigatinib
449	8	5.1276	1	2	ALTA-1L	brigatinib
450	9	5.5282	1	2	ALTA-1L	brigatinib
451	10	6.3294	1	2	ALTA-1L	brigatinib
452	11	7.2107	1	2	ALTA-1L	brigatinib
453	12	8.092	1	2	ALTA-1L	brigatinib
454	13	8.1721	1	2	ALTA-1L	brigatinib
455	14	8.1721	1	2	ALTA-1L	brigatinib
456	15	8.4125	1	2	ALTA-1L	brigatinib
457	16	10.095	1	2	ALTA-1L	brigatinib
458	17	10.3353	1	2	ALTA-1L	brigatinib
459	18	10.7359	1	2	ALTA-1L	brigatinib
460	19	11.6973	1	2	ALTA-1L	brigatinib
461	20	12.178	1	2	ALTA-1L	brigatinib
462	21	12.819	1	2	ALTA-1L	brigatinib
463	22	13.0593	1	2	ALTA-1L	brigatinib
464	23	13.5401	1	2	ALTA-1L	brigatinib
465	24	13.7003	1	2	ALTA-1L	brigatinib
466	25	13.8605	1	2	ALTA-1L	brigatinib
467	26	15.4629	1	2	ALTA-1L	brigatinib
468	27	16.0237	1	2	ALTA-1L	brigatinib
469	28	16.8249	1	2	ALTA-1L	brigatinib
470	29	19.3887	1	2	ALTA-1L	brigatinib
471	30	19.7092	1	2	ALTA-1L	brigatinib
472	31	20.5104	1	2	ALTA-1L	brigatinib
473	32	25.0772	1	2	ALTA-1L	brigatinib
474	33	25.3175	1	2	ALTA-1L	brigatinib
475	34	28.362	1	2	ALTA-1L	brigatinib
476	35	30.0445	1	2	ALTA-1L	brigatinib
477	36	33.8902	1	2	ALTA-1L	brigatinib
478	37	34.6914	1	2	ALTA-1L	brigatinib
479	38	35.5727	1	2	ALTA-1L	brigatinib
480	39	37.816	1	2	ALTA-1L	brigatinib
481	40	40.7003	1	2	ALTA-1L	brigatinib
482	41	44.4659	1	2	ALTA-1L	brigatinib
483	42	0.72105	0	2	ALTA-1L	brigatinib
484	43	1.4021	0	2	ALTA-1L	brigatinib
485	44	2.24335	0	2	ALTA-1L	brigatinib
486	45	3.00445	0	2	ALTA-1L	brigatinib
487	46	4.046	0	2	ALTA-1L	brigatinib
488	47	4.6068	0	2	ALTA-1L	brigatinib
489	48	5.2077	0	2	ALTA-1L	brigatinib
490	49	7.45105	0	2	ALTA-1L	brigatinib
491	50	8.85315	0	2	ALTA-1L	brigatinib
492	51	10.5356	0	2	ALTA-1L	brigatinib
493	52	14.8219	0	2	ALTA-1L	brigatinib
494	53	16.5846	0	2	ALTA-1L	brigatinib
495	54	20.951	0	2	ALTA-1L	brigatinib
496	55	24.0357	0	2	ALTA-1L	brigatinib
497	56	26.7196	0	2	ALTA-1L	brigatinib
498	57	31.7671	0	2	ALTA-1L	brigatinib
499	58	36.2938	0	2	ALTA-1L	brigatinib
500	59	37.135	0	2	ALTA-1L	brigatinib
501	60	37.135	0	2	ALTA-1L	brigatinib
502	61	37.135	0	2	ALTA-1L	brigatinib
503	62	37.135	0	2	ALTA-1L	brigatinib
504	63	37.135	0	2	ALTA-1L	brigatinib
505	64	37.135	0	2	ALTA-1L	brigatinib
506	65	37.135	0	2	ALTA-1L	brigatinib
507	66	38.2166	0	2	ALTA-1L	brigatinib
508	67	38.2166	0	2	ALTA-1L	brigatinib
509	68	38.2166	0	2	ALTA-1L	brigatinib
510	69	38.2166	0	2	ALTA-1L	brigatinib
511	70	39.3783	0	2	ALTA-1L	brigatinib
512	71	39.3783	0	2	ALTA-1L	brigatinib
513	72	39.3783	0	2	ALTA-1L	brigatinib
514	73	39.3783	0	2	ALTA-1L	brigatinib
515	74	39.3783	0	2	ALTA-1L	brigatinib
516	75	39.3783	0	2	ALTA-1L	brigatinib
517	76	39.3783	0	2	ALTA-1L	brigatinib
518	77	40.3398	0	2	ALTA-1L	brigatinib
519	78	40.3398	0	2	ALTA-1L	brigatinib
520	79	40.6202	0	2	ALTA-1L	brigatinib
521	80	40.9406	0	2	ALTA-1L	brigatinib
522	81	40.9406	0	2	ALTA-1L	brigatinib
523	82	41.7018	0	2	ALTA-1L	brigatinib
524	83	41.7018	0	2	ALTA-1L	brigatinib
525	84	41.7018	0	2	ALTA-1L	brigatinib
526	85	41.7018	0	2	ALTA-1L	brigatinib
527	86	41.7018	0	2	ALTA-1L	brigatinib
528	87	43.184	0	2	ALTA-1L	brigatinib
529	88	43.184	0	2	ALTA-1L	brigatinib
530	89	43.184	0	2	ALTA-1L	brigatinib
531	90	43.184	0	2	ALTA-1L	brigatinib
532	91	43.184	0	2	ALTA-1L	brigatinib
533	92	43.184	0	2	ALTA-1L	brigatinib
534	93	43.184	0	2	ALTA-1L	brigatinib
535	94	43.184	0	2	ALTA-1L	brigatinib
536	95	44.2255	0	2	ALTA-1L	brigatinib
537	96	44.546	0	2	ALTA-1L	brigatinib
538	97	52.3976	0	2	ALTA-1L	brigatinib
539	98	52.3976	0	2	ALTA-1L	brigatinib
540	99	52.3976	0	2	ALTA-1L	brigatinib
541	100	52.3976	0	2	ALTA-1L	brigatinib
542	101	52.3976	0	2	ALTA-1L	brigatinib
543	102	52.3976	0	2	ALTA-1L	brigatinib
544	103	52.3976	0	2	ALTA-1L	brigatinib
545	104	52.3976	0	2	ALTA-1L	brigatinib
546	105	52.3976	0	2	ALTA-1L	brigatinib
547	106	52.3976	0	2	ALTA-1L	brigatinib
548	107	52.3976	0	2	ALTA-1L	brigatinib
549	108	52.3976	0	2	ALTA-1L	brigatinib
550	109	52.3976	0	2	ALTA-1L	brigatinib
551	110	52.3976	0	2	ALTA-1L	brigatinib
552	111	52.3976	0	2	ALTA-1L	brigatinib
553	112	52.3976	0	2	ALTA-1L	brigatinib
554	113	52.3976	0	2	ALTA-1L	brigatinib
555	114	52.3976	0	2	ALTA-1L	brigatinib
556	115	52.3976	0	2	ALTA-1L	brigatinib
557	116	52.3976	0	2	ALTA-1L	brigatinib
558	117	52.3976	0	2	ALTA-1L	brigatinib
559	118	52.3976	0	2	ALTA-1L	brigatinib
560	119	52.3976	0	2	ALTA-1L	brigatinib
561	120	52.3976	0	2	ALTA-1L	brigatinib
562	121	52.3976	0	2	ALTA-1L	brigatinib
563	122	52.3976	0	2	ALTA-1L	brigatinib
564	123	52.3976	0	2	ALTA-1L	brigatinib
565	124	52.3976	0	2	ALTA-1L	brigatinib
566	125	52.3976	0	2	ALTA-1L	brigatinib
567	126	52.3976	0	2	ALTA-1L	brigatinib
568	127	52.3976	0	2	ALTA-1L	brigatinib
569	128	52.3976	0	2	ALTA-1L	brigatinib
570	129	52.3976	0	2	ALTA-1L	brigatinib
571	130	52.3976	0	2	ALTA-1L	brigatinib
572	131	52.3976	0	2	ALTA-1L	brigatinib
573	132	52.3976	0	2	ALTA-1L	brigatinib
574	133	52.3976	0	2	ALTA-1L	brigatinib
575	134	52.3976	0	2	ALTA-1L	brigatinib
576	135	52.3976	0	2	ALTA-1L	brigatinib
577	136	52.3976	0	2	ALTA-1L	brigatinib
578	137	52.3976	0	2	ALTA-1L	brigatinib
579	1	0.205	1	1	ASCEND-4	chemotherapy
580	2	0.4782	1	1	ASCEND-4	chemotherapy
581	3	0.8881	1	1	ASCEND-4	chemotherapy
582	4	1.1614	1	1	ASCEND-4	chemotherapy
583	5	1.5713	1	1	ASCEND-4	chemotherapy
584	6	2.0268	1	1	ASCEND-4	chemotherapy
585	7	2.3001	1	1	ASCEND-4	chemotherapy
586	8	2.6417	1	1	ASCEND-4	chemotherapy
587	9	3.1199	1	1	ASCEND-4	chemotherapy
588	10	3.3248	1	1	ASCEND-4	chemotherapy
589	11	3.4843	1	1	ASCEND-4	chemotherapy
590	12	3.7803	1	1	ASCEND-4	chemotherapy
591	13	4.1447	1	1	ASCEND-4	chemotherapy
592	14	4.3041	1	1	ASCEND-4	chemotherapy
593	15	4.3041	1	1	ASCEND-4	chemotherapy
594	16	4.4635	1	1	ASCEND-4	chemotherapy
595	17	4.7595	1	1	ASCEND-4	chemotherapy
596	18	5.0328	1	1	ASCEND-4	chemotherapy
597	19	5.5338	1	1	ASCEND-4	chemotherapy
598	20	5.6477	1	1	ASCEND-4	chemotherapy
599	21	5.6477	1	1	ASCEND-4	chemotherapy
600	22	5.8526	1	1	ASCEND-4	chemotherapy
601	23	6.0804	1	1	ASCEND-4	chemotherapy
602	24	6.6725	1	1	ASCEND-4	chemotherapy
603	25	7.3101	1	1	ASCEND-4	chemotherapy
604	26	7.7656	1	1	ASCEND-4	chemotherapy
605	27	8.0616	1	1	ASCEND-4	chemotherapy
606	28	9.1319	1	1	ASCEND-4	chemotherapy
607	29	9.1319	1	1	ASCEND-4	chemotherapy
608	30	9.2914	1	1	ASCEND-4	chemotherapy
609	31	9.7013	1	1	ASCEND-4	chemotherapy
610	32	9.9973	1	1	ASCEND-4	chemotherapy
611	33	10.4072	1	1	ASCEND-4	chemotherapy
612	34	10.5666	1	1	ASCEND-4	chemotherapy
613	35	10.8399	1	1	ASCEND-4	chemotherapy
614	36	10.9993	1	1	ASCEND-4	chemotherapy
615	37	12.2063	1	1	ASCEND-4	chemotherapy
616	38	13.1628	1	1	ASCEND-4	chemotherapy
617	39	14.0965	1	1	ASCEND-4	chemotherapy
618	40	14.3242	1	1	ASCEND-4	chemotherapy
619	41	14.5291	1	1	ASCEND-4	chemotherapy
620	42	14.848	1	1	ASCEND-4	chemotherapy
621	43	15.1896	1	1	ASCEND-4	chemotherapy
622	44	15.6222	1	1	ASCEND-4	chemotherapy
623	45	15.8044	1	1	ASCEND-4	chemotherapy
624	46	16.351	1	1	ASCEND-4	chemotherapy
625	47	16.9431	1	1	ASCEND-4	chemotherapy
626	48	17.4441	1	1	ASCEND-4	chemotherapy
627	49	17.7401	1	1	ASCEND-4	chemotherapy
628	50	18.0589	1	1	ASCEND-4	chemotherapy
629	51	18.1956	1	1	ASCEND-4	chemotherapy
630	52	18.7421	1	1	ASCEND-4	chemotherapy
631	53	19.3798	1	1	ASCEND-4	chemotherapy
632	54	19.9719	1	1	ASCEND-4	chemotherapy
633	55	22.568	1	1	ASCEND-4	chemotherapy
634	56	22.9324	1	1	ASCEND-4	chemotherapy
635	57	23.3195	1	1	ASCEND-4	chemotherapy
636	58	24.6631	1	1	ASCEND-4	chemotherapy
637	59	26.4394	1	1	ASCEND-4	chemotherapy
638	60	0.1025	0	1	ASCEND-4	chemotherapy
639	61	0.3416	0	1	ASCEND-4	chemotherapy
640	62	0.5921	0	1	ASCEND-4	chemotherapy
641	63	0.79705	0	1	ASCEND-4	chemotherapy
642	64	1.02475	0	1	ASCEND-4	chemotherapy
643	65	1.02475	0	1	ASCEND-4	chemotherapy
644	66	1.2525	0	1	ASCEND-4	chemotherapy
645	67	1.45745	0	1	ASCEND-4	chemotherapy
646	68	1.6624	0	1	ASCEND-4	chemotherapy
647	69	1.89015	0	1	ASCEND-4	chemotherapy
648	70	2.3798	0	1	ASCEND-4	chemotherapy
649	71	2.7783	0	1	ASCEND-4	chemotherapy
650	72	3.22235	0	1	ASCEND-4	chemotherapy
651	73	3.6323	0	1	ASCEND-4	chemotherapy
652	74	5.2833	0	1	ASCEND-4	chemotherapy
653	75	11.6028	0	1	ASCEND-4	chemotherapy
654	76	11.6028	0	1	ASCEND-4	chemotherapy
655	77	12.4568	0	1	ASCEND-4	chemotherapy
656	78	12.4568	0	1	ASCEND-4	chemotherapy
657	79	12.9351	0	1	ASCEND-4	chemotherapy
658	80	12.9351	0	1	ASCEND-4	chemotherapy
659	81	13.4474	0	1	ASCEND-4	chemotherapy
660	82	13.4474	0	1	ASCEND-4	chemotherapy
661	83	13.4474	0	1	ASCEND-4	chemotherapy
662	84	13.9143	0	1	ASCEND-4	chemotherapy
663	85	14.2104	0	1	ASCEND-4	chemotherapy
664	86	14.2104	0	1	ASCEND-4	chemotherapy
665	87	14.4267	0	1	ASCEND-4	chemotherapy
666	88	14.4267	0	1	ASCEND-4	chemotherapy
667	89	14.5975	0	1	ASCEND-4	chemotherapy
668	90	14.7569	0	1	ASCEND-4	chemotherapy
669	91	14.7569	0	1	ASCEND-4	chemotherapy
670	92	15.0188	0	1	ASCEND-4	chemotherapy
671	93	15.0188	0	1	ASCEND-4	chemotherapy
672	94	15.0188	0	1	ASCEND-4	chemotherapy
673	95	15.2693	0	1	ASCEND-4	chemotherapy
674	96	15.2693	0	1	ASCEND-4	chemotherapy
675	97	15.4856	0	1	ASCEND-4	chemotherapy
676	98	15.4856	0	1	ASCEND-4	chemotherapy
677	99	15.4856	0	1	ASCEND-4	chemotherapy
678	100	15.7133	0	1	ASCEND-4	chemotherapy
679	101	15.7133	0	1	ASCEND-4	chemotherapy
680	102	15.998	0	1	ASCEND-4	chemotherapy
681	103	15.998	0	1	ASCEND-4	chemotherapy
682	104	15.998	0	1	ASCEND-4	chemotherapy
683	105	16.2713	0	1	ASCEND-4	chemotherapy
684	106	16.2713	0	1	ASCEND-4	chemotherapy
685	107	16.5218	0	1	ASCEND-4	chemotherapy
686	108	16.5218	0	1	ASCEND-4	chemotherapy
687	109	16.5218	0	1	ASCEND-4	chemotherapy
688	110	16.5218	0	1	ASCEND-4	chemotherapy
689	111	16.8178	0	1	ASCEND-4	chemotherapy
690	112	16.8178	0	1	ASCEND-4	chemotherapy
691	113	16.8178	0	1	ASCEND-4	chemotherapy
692	114	16.8178	0	1	ASCEND-4	chemotherapy
693	115	17.1025	0	1	ASCEND-4	chemotherapy
694	116	17.1025	0	1	ASCEND-4	chemotherapy
695	117	17.1025	0	1	ASCEND-4	chemotherapy
696	118	17.1025	0	1	ASCEND-4	chemotherapy
697	119	17.353	0	1	ASCEND-4	chemotherapy
698	120	17.353	0	1	ASCEND-4	chemotherapy
699	121	17.5238	0	1	ASCEND-4	chemotherapy
700	122	17.5238	0	1	ASCEND-4	chemotherapy
701	123	17.6718	0	1	ASCEND-4	chemotherapy
702	124	17.6718	0	1	ASCEND-4	chemotherapy
703	125	17.8312	0	1	ASCEND-4	chemotherapy
704	126	17.8312	0	1	ASCEND-4	chemotherapy
705	127	17.8312	0	1	ASCEND-4	chemotherapy
706	128	17.9906	0	1	ASCEND-4	chemotherapy
707	129	18.3436	0	1	ASCEND-4	chemotherapy
708	130	18.3436	0	1	ASCEND-4	chemotherapy
709	131	18.6168	0	1	ASCEND-4	chemotherapy
710	132	18.6168	0	1	ASCEND-4	chemotherapy
711	133	18.9016	0	1	ASCEND-4	chemotherapy
712	134	18.9016	0	1	ASCEND-4	chemotherapy
713	135	19.2204	0	1	ASCEND-4	chemotherapy
714	136	19.2204	0	1	ASCEND-4	chemotherapy
715	137	19.5278	0	1	ASCEND-4	chemotherapy
716	138	19.5278	0	1	ASCEND-4	chemotherapy
717	139	19.8239	0	1	ASCEND-4	chemotherapy
718	140	19.8239	0	1	ASCEND-4	chemotherapy
719	141	20.2224	0	1	ASCEND-4	chemotherapy
720	142	20.2224	0	1	ASCEND-4	chemotherapy
721	143	20.2224	0	1	ASCEND-4	chemotherapy
722	144	21.2472	0	1	ASCEND-4	chemotherapy
723	145	21.2472	0	1	ASCEND-4	chemotherapy
724	146	21.2472	0	1	ASCEND-4	chemotherapy
725	147	21.2472	0	1	ASCEND-4	chemotherapy
726	148	21.2472	0	1	ASCEND-4	chemotherapy
727	149	21.2472	0	1	ASCEND-4	chemotherapy
728	150	21.2472	0	1	ASCEND-4	chemotherapy
729	151	21.2472	0	1	ASCEND-4	chemotherapy
730	152	21.2472	0	1	ASCEND-4	chemotherapy
731	153	21.2472	0	1	ASCEND-4	chemotherapy
732	154	21.2472	0	1	ASCEND-4	chemotherapy
733	155	21.2472	0	1	ASCEND-4	chemotherapy
734	156	21.2472	0	1	ASCEND-4	chemotherapy
735	157	21.2472	0	1	ASCEND-4	chemotherapy
736	158	22.1808	0	1	ASCEND-4	chemotherapy
737	159	22.4541	0	1	ASCEND-4	chemotherapy
738	160	22.4541	0	1	ASCEND-4	chemotherapy
739	161	22.6477	0	1	ASCEND-4	chemotherapy
740	162	22.8299	0	1	ASCEND-4	chemotherapy
741	163	23.0121	0	1	ASCEND-4	chemotherapy
742	164	23.2056	0	1	ASCEND-4	chemotherapy
743	165	23.5927	0	1	ASCEND-4	chemotherapy
744	166	23.5927	0	1	ASCEND-4	chemotherapy
745	167	23.5927	0	1	ASCEND-4	chemotherapy
746	168	24.1621	0	1	ASCEND-4	chemotherapy
747	169	24.1621	0	1	ASCEND-4	chemotherapy
748	170	24.1621	0	1	ASCEND-4	chemotherapy
749	171	24.5606	0	1	ASCEND-4	chemotherapy
750	172	24.9022	0	1	ASCEND-4	chemotherapy
751	173	24.9022	0	1	ASCEND-4	chemotherapy
752	174	25.6423	0	1	ASCEND-4	chemotherapy
753	175	25.6423	0	1	ASCEND-4	chemotherapy
754	176	25.6423	0	1	ASCEND-4	chemotherapy
755	177	25.6423	0	1	ASCEND-4	chemotherapy
756	178	25.6423	0	1	ASCEND-4	chemotherapy
757	179	27.4394	0	1	ASCEND-4	chemotherapy
758	180	27.4394	0	1	ASCEND-4	chemotherapy
759	181	27.4394	0	1	ASCEND-4	chemotherapy
760	182	27.4394	0	1	ASCEND-4	chemotherapy
761	183	30.6752	0	1	ASCEND-4	chemotherapy
762	184	30.6752	0	1	ASCEND-4	chemotherapy
763	185	30.6752	0	1	ASCEND-4	chemotherapy
764	186	30.6752	0	1	ASCEND-4	chemotherapy
765	187	30.6752	0	1	ASCEND-4	chemotherapy
766	1	0.5466	1	2	ASCEND-4	ceritinib
767	2	1.3208	1	2	ASCEND-4	ceritinib
768	3	1.6852	1	2	ASCEND-4	ceritinib
769	4	1.9812	1	2	ASCEND-4	ceritinib
770	5	2.4367	1	2	ASCEND-4	ceritinib
771	6	2.7328	1	2	ASCEND-4	ceritinib
772	7	3.1427	1	2	ASCEND-4	ceritinib
773	8	3.5981	1	2	ASCEND-4	ceritinib
774	9	4.0536	1	2	ASCEND-4	ceritinib
775	10	4.509	1	2	ASCEND-4	ceritinib
776	11	5.0328	1	2	ASCEND-4	ceritinib
777	12	7.5378	1	2	ASCEND-4	ceritinib
778	13	7.7428	1	2	ASCEND-4	ceritinib
779	14	7.7428	1	2	ASCEND-4	ceritinib
780	15	8.0844	1	2	ASCEND-4	ceritinib
781	16	8.0844	1	2	ASCEND-4	ceritinib
782	17	8.221	1	2	ASCEND-4	ceritinib
783	18	8.426	1	2	ASCEND-4	ceritinib
784	19	8.7448	1	2	ASCEND-4	ceritinib
785	20	8.9953	1	2	ASCEND-4	ceritinib
786	21	9.223	1	2	ASCEND-4	ceritinib
787	22	9.428	1	2	ASCEND-4	ceritinib
788	23	9.6785	1	2	ASCEND-4	ceritinib
789	24	9.6785	1	2	ASCEND-4	ceritinib
790	25	9.9518	1	2	ASCEND-4	ceritinib
791	26	10.2023	1	2	ASCEND-4	ceritinib
792	27	10.2023	1	2	ASCEND-4	ceritinib
793	28	11.0449	1	2	ASCEND-4	ceritinib
794	29	11.6825	1	2	ASCEND-4	ceritinib
795	30	12.3202	1	2	ASCEND-4	ceritinib
796	31	12.6162	1	2	ASCEND-4	ceritinib
797	32	13.7549	1	2	ASCEND-4	ceritinib
798	33	14.7569	1	2	ASCEND-4	ceritinib
799	34	15.0301	1	2	ASCEND-4	ceritinib
800	35	15.5767	1	2	ASCEND-4	ceritinib
801	36	15.5767	1	2	ASCEND-4	ceritinib
802	37	16.0322	1	2	ASCEND-4	ceritinib
803	38	16.4876	1	2	ASCEND-4	ceritinib
804	39	16.852	1	2	ASCEND-4	ceritinib
805	40	17.3074	1	2	ASCEND-4	ceritinib
806	41	17.6946	1	2	ASCEND-4	ceritinib
807	42	18.15	1	2	ASCEND-4	ceritinib
808	43	18.5599	1	2	ASCEND-4	ceritinib
809	44	19.6758	1	2	ASCEND-4	ceritinib
810	45	21.9759	1	2	ASCEND-4	ceritinib
811	46	24.4809	1	2	ASCEND-4	ceritinib
812	47	29.5593	1	2	ASCEND-4	ceritinib
813	48	0.2733	0	2	ASCEND-4	ceritinib
814	49	0.72875	0	2	ASCEND-4	ceritinib
815	50	1.11585	0	2	ASCEND-4	ceritinib
816	51	1.503	0	2	ASCEND-4	ceritinib
817	52	2.20895	0	2	ASCEND-4	ceritinib
818	53	3.3704	0	2	ASCEND-4	ceritinib
819	54	5.4541	0	2	ASCEND-4	ceritinib
820	55	7.41255	0	2	ASCEND-4	ceritinib
821	56	7.6403	0	2	ASCEND-4	ceritinib
822	57	7.8225	0	2	ASCEND-4	ceritinib
823	58	10.8513	0	2	ASCEND-4	ceritinib
824	59	11.3637	0	2	ASCEND-4	ceritinib
825	60	12.4682	0	2	ASCEND-4	ceritinib
826	61	12.8895	0	2	ASCEND-4	ceritinib
827	62	12.8895	0	2	ASCEND-4	ceritinib
828	63	13.4588	0	2	ASCEND-4	ceritinib
829	64	13.4588	0	2	ASCEND-4	ceritinib
830	65	14.0965	0	2	ASCEND-4	ceritinib
831	66	14.0965	0	2	ASCEND-4	ceritinib
832	67	14.5975	0	2	ASCEND-4	ceritinib
833	68	14.5975	0	2	ASCEND-4	ceritinib
834	69	14.5975	0	2	ASCEND-4	ceritinib
835	70	14.5975	0	2	ASCEND-4	ceritinib
836	71	14.5975	0	2	ASCEND-4	ceritinib
837	72	14.5975	0	2	ASCEND-4	ceritinib
838	73	14.8935	0	2	ASCEND-4	ceritinib
839	74	14.8935	0	2	ASCEND-4	ceritinib
840	75	14.8935	0	2	ASCEND-4	ceritinib
841	76	14.8935	0	2	ASCEND-4	ceritinib
842	77	14.8935	0	2	ASCEND-4	ceritinib
843	78	15.3034	0	2	ASCEND-4	ceritinib
844	79	15.3034	0	2	ASCEND-4	ceritinib
845	80	15.3034	0	2	ASCEND-4	ceritinib
846	81	15.3034	0	2	ASCEND-4	ceritinib
847	82	15.3034	0	2	ASCEND-4	ceritinib
848	83	15.3034	0	2	ASCEND-4	ceritinib
849	84	15.3034	0	2	ASCEND-4	ceritinib
850	85	15.3034	0	2	ASCEND-4	ceritinib
851	86	15.3034	0	2	ASCEND-4	ceritinib
852	87	15.3034	0	2	ASCEND-4	ceritinib
853	88	15.3034	0	2	ASCEND-4	ceritinib
854	89	15.8044	0	2	ASCEND-4	ceritinib
855	90	15.8044	0	2	ASCEND-4	ceritinib
856	91	15.8044	0	2	ASCEND-4	ceritinib
857	92	15.8044	0	2	ASCEND-4	ceritinib
858	93	15.8044	0	2	ASCEND-4	ceritinib
859	94	15.8044	0	2	ASCEND-4	ceritinib
860	95	15.8044	0	2	ASCEND-4	ceritinib
861	96	15.8044	0	2	ASCEND-4	ceritinib
862	97	15.8044	0	2	ASCEND-4	ceritinib
863	98	16.2599	0	2	ASCEND-4	ceritinib
864	99	16.2599	0	2	ASCEND-4	ceritinib
865	100	16.2599	0	2	ASCEND-4	ceritinib
866	101	16.2599	0	2	ASCEND-4	ceritinib
867	102	16.6698	0	2	ASCEND-4	ceritinib
868	103	16.6698	0	2	ASCEND-4	ceritinib
869	104	16.6698	0	2	ASCEND-4	ceritinib
870	105	16.6698	0	2	ASCEND-4	ceritinib
871	106	17.0797	0	2	ASCEND-4	ceritinib
872	107	17.0797	0	2	ASCEND-4	ceritinib
873	108	17.0797	0	2	ASCEND-4	ceritinib
874	109	17.0797	0	2	ASCEND-4	ceritinib
875	110	17.0797	0	2	ASCEND-4	ceritinib
876	111	17.501	0	2	ASCEND-4	ceritinib
877	112	17.501	0	2	ASCEND-4	ceritinib
878	113	17.501	0	2	ASCEND-4	ceritinib
879	114	17.501	0	2	ASCEND-4	ceritinib
880	115	17.9223	0	2	ASCEND-4	ceritinib
881	116	17.9223	0	2	ASCEND-4	ceritinib
882	117	17.9223	0	2	ASCEND-4	ceritinib
883	118	17.9223	0	2	ASCEND-4	ceritinib
884	119	18.3549	0	2	ASCEND-4	ceritinib
885	120	18.3549	0	2	ASCEND-4	ceritinib
886	121	18.3549	0	2	ASCEND-4	ceritinib
887	122	18.7649	0	2	ASCEND-4	ceritinib
888	123	18.7649	0	2	ASCEND-4	ceritinib
889	124	18.7649	0	2	ASCEND-4	ceritinib
890	125	19.3228	0	2	ASCEND-4	ceritinib
891	126	19.3228	0	2	ASCEND-4	ceritinib
892	127	19.3228	0	2	ASCEND-4	ceritinib
893	128	19.3228	0	2	ASCEND-4	ceritinib
894	129	19.3228	0	2	ASCEND-4	ceritinib
895	130	20.1313	0	2	ASCEND-4	ceritinib
896	131	20.1313	0	2	ASCEND-4	ceritinib
897	132	20.1313	0	2	ASCEND-4	ceritinib
898	133	20.1313	0	2	ASCEND-4	ceritinib
899	134	20.1313	0	2	ASCEND-4	ceritinib
900	135	20.1313	0	2	ASCEND-4	ceritinib
901	136	20.1313	0	2	ASCEND-4	ceritinib
902	137	20.9738	0	2	ASCEND-4	ceritinib
903	138	20.9738	0	2	ASCEND-4	ceritinib
904	139	20.9738	0	2	ASCEND-4	ceritinib
905	140	20.9738	0	2	ASCEND-4	ceritinib
906	141	20.9738	0	2	ASCEND-4	ceritinib
907	142	21.6684	0	2	ASCEND-4	ceritinib
908	143	21.6684	0	2	ASCEND-4	ceritinib
909	144	21.6684	0	2	ASCEND-4	ceritinib
910	145	21.6684	0	2	ASCEND-4	ceritinib
911	146	22.4759	0	2	ASCEND-4	ceritinib
912	147	22.4759	0	2	ASCEND-4	ceritinib
913	148	22.4759	0	2	ASCEND-4	ceritinib
914	149	22.4759	0	2	ASCEND-4	ceritinib
915	150	22.4759	0	2	ASCEND-4	ceritinib
916	151	22.4759	0	2	ASCEND-4	ceritinib
917	152	22.4759	0	2	ASCEND-4	ceritinib
918	153	23.5007	0	2	ASCEND-4	ceritinib
919	154	23.5007	0	2	ASCEND-4	ceritinib
920	155	23.5007	0	2	ASCEND-4	ceritinib
921	156	23.5007	0	2	ASCEND-4	ceritinib
922	157	23.5007	0	2	ASCEND-4	ceritinib
923	158	23.5007	0	2	ASCEND-4	ceritinib
924	159	23.5007	0	2	ASCEND-4	ceritinib
925	160	23.5007	0	2	ASCEND-4	ceritinib
926	161	23.5007	0	2	ASCEND-4	ceritinib
927	162	23.5007	0	2	ASCEND-4	ceritinib
928	163	23.5007	0	2	ASCEND-4	ceritinib
929	164	23.5007	0	2	ASCEND-4	ceritinib
930	165	23.5007	0	2	ASCEND-4	ceritinib
931	166	24.2532	0	2	ASCEND-4	ceritinib
932	167	24.6289	0	2	ASCEND-4	ceritinib
933	168	25.777	0	2	ASCEND-4	ceritinib
934	169	25.777	0	2	ASCEND-4	ceritinib
935	170	25.777	0	2	ASCEND-4	ceritinib
936	171	25.777	0	2	ASCEND-4	ceritinib
937	172	25.777	0	2	ASCEND-4	ceritinib
938	173	28.0429	0	2	ASCEND-4	ceritinib
939	174	28.0429	0	2	ASCEND-4	ceritinib
940	175	28.0429	0	2	ASCEND-4	ceritinib
941	176	28.0429	0	2	ASCEND-4	ceritinib
942	177	28.0429	0	2	ASCEND-4	ceritinib
943	178	28.0429	0	2	ASCEND-4	ceritinib
944	179	28.0429	0	2	ASCEND-4	ceritinib
945	180	28.0429	0	2	ASCEND-4	ceritinib
946	181	28.0429	0	2	ASCEND-4	ceritinib
947	182	28.0429	0	2	ASCEND-4	ceritinib
948	183	28.0429	0	2	ASCEND-4	ceritinib
949	184	28.0429	0	2	ASCEND-4	ceritinib
950	185	30.0593	0	2	ASCEND-4	ceritinib
951	186	30.0593	0	2	ASCEND-4	ceritinib
952	187	33.7267	0	2	ASCEND-4	ceritinib
953	188	33.7267	0	2	ASCEND-4	ceritinib
954	189	33.7267	0	2	ASCEND-4	ceritinib
955	1	0.4	1	1	CROWN	crizotinib
956	2	2.2	1	1	CROWN	crizotinib
957	3	2.8	1	1	CROWN	crizotinib
958	4	3.3333	1	1	CROWN	crizotinib
959	5	4.4667	1	1	CROWN	crizotinib
960	6	4.6667	1	1	CROWN	crizotinib
961	7	4.9333	1	1	CROWN	crizotinib
962	8	5.4667	1	1	CROWN	crizotinib
963	9	6.8667	1	1	CROWN	crizotinib
964	10	7.1333	1	1	CROWN	crizotinib
965	11	7.2	1	1	CROWN	crizotinib
966	12	8.6	1	1	CROWN	crizotinib
967	13	8.9333	1	1	CROWN	crizotinib
968	14	9.1333	1	1	CROWN	crizotinib
969	15	9.6	1	1	CROWN	crizotinib
970	16	10.4	1	1	CROWN	crizotinib
971	17	10.7333	1	1	CROWN	crizotinib
972	18	11.8	1	1	CROWN	crizotinib
973	19	12.1333	1	1	CROWN	crizotinib
974	20	12.2667	1	1	CROWN	crizotinib
975	21	12.8	1	1	CROWN	crizotinib
976	22	12.9333	1	1	CROWN	crizotinib
977	23	13.3333	1	1	CROWN	crizotinib
978	24	15	1	1	CROWN	crizotinib
979	25	17.4667	1	1	CROWN	crizotinib
980	26	17.8	1	1	CROWN	crizotinib
981	27	19.1333	1	1	CROWN	crizotinib
982	28	19.5333	1	1	CROWN	crizotinib
983	29	21.4	1	1	CROWN	crizotinib
984	30	0.2	0	1	CROWN	crizotinib
985	31	0.8	0	1	CROWN	crizotinib
986	32	0.8	0	1	CROWN	crizotinib
987	33	0.8	0	1	CROWN	crizotinib
988	34	1.56665	0	1	CROWN	crizotinib
989	35	1.56665	0	1	CROWN	crizotinib
990	36	1.56665	0	1	CROWN	crizotinib
991	37	2.63335	0	1	CROWN	crizotinib
992	38	3.2333	0	1	CROWN	crizotinib
993	39	3.9	0	1	CROWN	crizotinib
994	40	5.2	0	1	CROWN	crizotinib
995	41	5.9	0	1	CROWN	crizotinib
996	42	6.93335	0	1	CROWN	crizotinib
997	43	7.8	0	1	CROWN	crizotinib
998	44	8.86665	0	1	CROWN	crizotinib
999	45	9.3	0	1	CROWN	crizotinib
1000	46	10.8	0	1	CROWN	crizotinib
1001	47	11.3333	0	1	CROWN	crizotinib
1002	48	12.5334	0	1	CROWN	crizotinib
1003	49	12.7333	0	1	CROWN	crizotinib
1004	50	13	0	1	CROWN	crizotinib
1005	51	13.2333	0	1	CROWN	crizotinib
1006	52	13.5334	0	1	CROWN	crizotinib
1007	53	14.2333	0	1	CROWN	crizotinib
1008	54	14.2333	0	1	CROWN	crizotinib
1009	55	14.2333	0	1	CROWN	crizotinib
1010	56	14.2333	0	1	CROWN	crizotinib
1011	57	15.1	0	1	CROWN	crizotinib
1012	58	16.2334	0	1	CROWN	crizotinib
1013	59	16.2334	0	1	CROWN	crizotinib
1014	60	16.2334	0	1	CROWN	crizotinib
1015	61	16.2334	0	1	CROWN	crizotinib
1016	62	16.2334	0	1	CROWN	crizotinib
1017	63	16.2334	0	1	CROWN	crizotinib
1018	64	16.2334	0	1	CROWN	crizotinib
1019	65	16.2334	0	1	CROWN	crizotinib
1020	66	16.2334	0	1	CROWN	crizotinib
1021	67	16.2334	0	1	CROWN	crizotinib
1022	68	17.3333	0	1	CROWN	crizotinib
1023	69	17.3333	0	1	CROWN	crizotinib
1024	70	17.4334	0	1	CROWN	crizotinib
1025	71	17.4334	0	1	CROWN	crizotinib
1026	72	17.5333	0	1	CROWN	crizotinib
1027	73	17.5333	0	1	CROWN	crizotinib
1028	74	17.5333	0	1	CROWN	crizotinib
1029	75	17.7	0	1	CROWN	crizotinib
1030	76	17.7	0	1	CROWN	crizotinib
1031	77	17.7	0	1	CROWN	crizotinib
1032	78	17.7	0	1	CROWN	crizotinib
1033	79	17.8666	0	1	CROWN	crizotinib
1034	80	17.8666	0	1	CROWN	crizotinib
1035	81	17.8666	0	1	CROWN	crizotinib
1036	82	17.9667	0	1	CROWN	crizotinib
1037	83	18.5	0	1	CROWN	crizotinib
1038	84	18.5	0	1	CROWN	crizotinib
1039	85	18.5	0	1	CROWN	crizotinib
1040	86	19.0666	0	1	CROWN	crizotinib
1041	87	19.4333	0	1	CROWN	crizotinib
1042	88	20.3666	0	1	CROWN	crizotinib
1043	89	20.3666	0	1	CROWN	crizotinib
1044	90	20.3666	0	1	CROWN	crizotinib
1045	91	20.3666	0	1	CROWN	crizotinib
1046	92	20.3666	0	1	CROWN	crizotinib
1047	93	20.3666	0	1	CROWN	crizotinib
1048	94	21.3666	0	1	CROWN	crizotinib
1049	95	22.4	0	1	CROWN	crizotinib
1050	96	22.4	0	1	CROWN	crizotinib
1051	97	22.4	0	1	CROWN	crizotinib
1052	98	22.4	0	1	CROWN	crizotinib
1053	99	22.4	0	1	CROWN	crizotinib
1054	100	22.4	0	1	CROWN	crizotinib
1055	101	22.4	0	1	CROWN	crizotinib
1056	102	22.4	0	1	CROWN	crizotinib
1057	103	22.4	0	1	CROWN	crizotinib
1058	104	22.4	0	1	CROWN	crizotinib
1059	105	22.4	0	1	CROWN	crizotinib
1060	106	22.4	0	1	CROWN	crizotinib
1061	107	22.4	0	1	CROWN	crizotinib
1062	108	24.4	0	1	CROWN	crizotinib
1063	109	24.4	0	1	CROWN	crizotinib
1064	110	24.4	0	1	CROWN	crizotinib
1065	111	24.4	0	1	CROWN	crizotinib
1066	112	24.4	0	1	CROWN	crizotinib
1067	113	24.4	0	1	CROWN	crizotinib
1068	114	24.4	0	1	CROWN	crizotinib
1069	115	24.4	0	1	CROWN	crizotinib
1070	116	24.4	0	1	CROWN	crizotinib
1071	117	26.4	0	1	CROWN	crizotinib
1072	118	26.4	0	1	CROWN	crizotinib
1073	119	26.4	0	1	CROWN	crizotinib
1074	120	26.4	0	1	CROWN	crizotinib
1075	121	26.4	0	1	CROWN	crizotinib
1076	122	26.4	0	1	CROWN	crizotinib
1077	123	26.4	0	1	CROWN	crizotinib
1078	124	26.4	0	1	CROWN	crizotinib
1079	125	26.4	0	1	CROWN	crizotinib
1080	126	28.4	0	1	CROWN	crizotinib
1081	127	28.4	0	1	CROWN	crizotinib
1082	128	28.4	0	1	CROWN	crizotinib
1083	129	28.4	0	1	CROWN	crizotinib
1084	130	28.4	0	1	CROWN	crizotinib
1085	131	28.4	0	1	CROWN	crizotinib
1086	132	28.4	0	1	CROWN	crizotinib
1087	133	28.4	0	1	CROWN	crizotinib
1088	134	28.4	0	1	CROWN	crizotinib
1089	135	28.4	0	1	CROWN	crizotinib
1090	136	30.4	0	1	CROWN	crizotinib
1091	137	30.4	0	1	CROWN	crizotinib
1092	138	30.4	0	1	CROWN	crizotinib
1093	139	30.4	0	1	CROWN	crizotinib
1094	140	30.4	0	1	CROWN	crizotinib
1095	141	30.4	0	1	CROWN	crizotinib
1096	142	30.4	0	1	CROWN	crizotinib
1097	143	32.9333	0	1	CROWN	crizotinib
1098	144	32.9333	0	1	CROWN	crizotinib
1099	145	32.9333	0	1	CROWN	crizotinib
1100	146	32.9333	0	1	CROWN	crizotinib
1101	147	33	0	1	CROWN	crizotinib
1102	1	0.4667	1	2	CROWN	lorlatinib
1103	2	2.1333	1	2	CROWN	lorlatinib
1104	3	2.4	1	2	CROWN	lorlatinib
1105	4	2.6	1	2	CROWN	lorlatinib
1106	5	3.1333	1	2	CROWN	lorlatinib
1107	6	3.2667	1	2	CROWN	lorlatinib
1108	7	3.6667	1	2	CROWN	lorlatinib
1109	8	5.6667	1	2	CROWN	lorlatinib
1110	9	5.8667	1	2	CROWN	lorlatinib
1111	10	6.4	1	2	CROWN	lorlatinib
1112	11	6.9333	1	2	CROWN	lorlatinib
1113	12	7.6	1	2	CROWN	lorlatinib
1114	13	8.2	1	2	CROWN	lorlatinib
1115	14	8.4667	1	2	CROWN	lorlatinib
1116	15	11.3333	1	2	CROWN	lorlatinib
1117	16	12.5333	1	2	CROWN	lorlatinib
1118	17	15.6	1	2	CROWN	lorlatinib
1119	18	17.6	1	2	CROWN	lorlatinib
1120	19	18.2	1	2	CROWN	lorlatinib
1121	20	18.8	1	2	CROWN	lorlatinib
1122	21	22.4	1	2	CROWN	lorlatinib
1123	22	24.6667	1	2	CROWN	lorlatinib
1124	23	28.3333	1	2	CROWN	lorlatinib
1125	24	4.53335	0	2	CROWN	lorlatinib
1126	25	5.7667	0	2	CROWN	lorlatinib
1127	26	9.6	0	2	CROWN	lorlatinib
1128	27	13	0	2	CROWN	lorlatinib
1129	28	13	0	2	CROWN	lorlatinib
1130	29	14.3333	0	2	CROWN	lorlatinib
1131	30	14.3333	0	2	CROWN	lorlatinib
1132	31	14.3333	0	2	CROWN	lorlatinib
1133	32	14.3333	0	2	CROWN	lorlatinib
1134	33	14.3333	0	2	CROWN	lorlatinib
1135	34	14.3333	0	2	CROWN	lorlatinib
1136	35	15.4666	0	2	CROWN	lorlatinib
1137	36	15.4666	0	2	CROWN	lorlatinib
1138	37	15.4666	0	2	CROWN	lorlatinib
1139	38	15.7667	0	2	CROWN	lorlatinib
1140	39	15.7667	0	2	CROWN	lorlatinib
1141	40	15.7667	0	2	CROWN	lorlatinib
1142	41	15.7667	0	2	CROWN	lorlatinib
1143	42	15.7667	0	2	CROWN	lorlatinib
1144	43	16.4	0	2	CROWN	lorlatinib
1145	44	16.4	0	2	CROWN	lorlatinib
1146	45	16.4	0	2	CROWN	lorlatinib
1147	46	16.4	0	2	CROWN	lorlatinib
1148	47	16.4	0	2	CROWN	lorlatinib
1149	48	16.4	0	2	CROWN	lorlatinib
1150	49	16.4	0	2	CROWN	lorlatinib
1151	50	16.4	0	2	CROWN	lorlatinib
1152	51	16.4	0	2	CROWN	lorlatinib
1153	52	16.4	0	2	CROWN	lorlatinib
1154	53	16.4	0	2	CROWN	lorlatinib
1155	54	16.4	0	2	CROWN	lorlatinib
1156	55	17.2334	0	2	CROWN	lorlatinib
1157	56	17.2334	0	2	CROWN	lorlatinib
1158	57	17.2334	0	2	CROWN	lorlatinib
1159	58	17.2334	0	2	CROWN	lorlatinib
1160	59	17.2334	0	2	CROWN	lorlatinib
1161	60	17.2334	0	2	CROWN	lorlatinib
1162	61	17.2334	0	2	CROWN	lorlatinib
1163	62	17.2334	0	2	CROWN	lorlatinib
1164	63	17.2334	0	2	CROWN	lorlatinib
1165	64	17.2334	0	2	CROWN	lorlatinib
1166	65	17.7	0	2	CROWN	lorlatinib
1167	66	17.7	0	2	CROWN	lorlatinib
1168	67	17.7	0	2	CROWN	lorlatinib
1169	68	17.9	0	2	CROWN	lorlatinib
1170	69	17.9	0	2	CROWN	lorlatinib
1171	70	18.1	0	2	CROWN	lorlatinib
1172	71	18.2666	0	2	CROWN	lorlatinib
1173	72	18.4	0	2	CROWN	lorlatinib
1174	73	18.4	0	2	CROWN	lorlatinib
1175	74	18.5667	0	2	CROWN	lorlatinib
1176	75	18.7334	0	2	CROWN	lorlatinib
1177	76	18.7334	0	2	CROWN	lorlatinib
1178	77	18.8666	0	2	CROWN	lorlatinib
1179	78	19.0666	0	2	CROWN	lorlatinib
1180	79	19.0666	0	2	CROWN	lorlatinib
1181	80	19.5	0	2	CROWN	lorlatinib
1182	81	19.5	0	2	CROWN	lorlatinib
1183	82	19.5	0	2	CROWN	lorlatinib
1184	83	19.5	0	2	CROWN	lorlatinib
1185	84	19.5	0	2	CROWN	lorlatinib
1186	85	20.1	0	2	CROWN	lorlatinib
1187	86	20.1	0	2	CROWN	lorlatinib
1188	87	20.1	0	2	CROWN	lorlatinib
1189	88	20.1	0	2	CROWN	lorlatinib
1190	89	20.1	0	2	CROWN	lorlatinib
1191	90	21.3333	0	2	CROWN	lorlatinib
1192	91	21.3333	0	2	CROWN	lorlatinib
1193	92	21.3333	0	2	CROWN	lorlatinib
1194	93	21.3333	0	2	CROWN	lorlatinib
1195	94	21.3333	0	2	CROWN	lorlatinib
1196	95	21.3333	0	2	CROWN	lorlatinib
1197	96	21.3333	0	2	CROWN	lorlatinib
1198	97	21.3333	0	2	CROWN	lorlatinib
1199	98	21.3333	0	2	CROWN	lorlatinib
1200	99	21.3333	0	2	CROWN	lorlatinib
1201	100	21.3333	0	2	CROWN	lorlatinib
1202	101	21.3333	0	2	CROWN	lorlatinib
1203	102	21.3333	0	2	CROWN	lorlatinib
1204	103	22.4667	0	2	CROWN	lorlatinib
1205	104	22.9667	0	2	CROWN	lorlatinib
1206	105	22.9667	0	2	CROWN	lorlatinib
1207	106	22.9667	0	2	CROWN	lorlatinib
1208	107	22.9667	0	2	CROWN	lorlatinib
1209	108	22.9667	0	2	CROWN	lorlatinib
1210	109	23.9667	0	2	CROWN	lorlatinib
1211	110	23.9667	0	2	CROWN	lorlatinib
1212	111	23.9667	0	2	CROWN	lorlatinib
1213	112	23.9667	0	2	CROWN	lorlatinib
1214	113	23.9667	0	2	CROWN	lorlatinib
1215	114	24.7334	0	2	CROWN	lorlatinib
1216	115	24.8666	0	2	CROWN	lorlatinib
1217	116	25	0	2	CROWN	lorlatinib
1218	117	25.5667	0	2	CROWN	lorlatinib
1219	118	25.5667	0	2	CROWN	lorlatinib
1220	119	25.5667	0	2	CROWN	lorlatinib
1221	120	25.5667	0	2	CROWN	lorlatinib
1222	121	25.5667	0	2	CROWN	lorlatinib
1223	122	25.5667	0	2	CROWN	lorlatinib
1224	123	25.5667	0	2	CROWN	lorlatinib
1225	124	27.1334	0	2	CROWN	lorlatinib
1226	125	27.1334	0	2	CROWN	lorlatinib
1227	126	27.1334	0	2	CROWN	lorlatinib
1228	127	27.1334	0	2	CROWN	lorlatinib
1229	128	27.1334	0	2	CROWN	lorlatinib
1230	129	27.1334	0	2	CROWN	lorlatinib
1231	130	27.1334	0	2	CROWN	lorlatinib
1232	131	27.1334	0	2	CROWN	lorlatinib
1233	132	27.1334	0	2	CROWN	lorlatinib
1234	133	27.1334	0	2	CROWN	lorlatinib
1235	134	27.1334	0	2	CROWN	lorlatinib
1236	135	27.1334	0	2	CROWN	lorlatinib
1237	136	27.1334	0	2	CROWN	lorlatinib
1238	137	27.1334	0	2	CROWN	lorlatinib
1239	138	28.7666	0	2	CROWN	lorlatinib
1240	139	30	0	2	CROWN	lorlatinib
1241	140	30	0	2	CROWN	lorlatinib
1242	141	30	0	2	CROWN	lorlatinib
1243	142	32	0	2	CROWN	lorlatinib
1244	143	32	0	2	CROWN	lorlatinib
1245	144	32	0	2	CROWN	lorlatinib
1246	145	32	0	2	CROWN	lorlatinib
1247	146	34.4667	0	2	CROWN	lorlatinib
1248	147	34.4667	0	2	CROWN	lorlatinib
1249	148	34.4667	0	2	CROWN	lorlatinib
1250	149	34.4667	0	2	CROWN	lorlatinib
1251	1	0.2393	1	1	eXalt 3	crizotinib
1252	2	0.6838	1	1	eXalt 3	crizotinib
1253	3	1.0256	1	1	eXalt 3	crizotinib
1254	4	2.2906	1	1	eXalt 3	crizotinib
1255	5	6.5983	1	1	eXalt 3	crizotinib
1256	6	6.5983	1	1	eXalt 3	crizotinib
1257	7	6.735	1	1	eXalt 3	crizotinib
1258	8	7.3846	1	1	eXalt 3	crizotinib
1259	9	8.3419	1	1	eXalt 3	crizotinib
1260	10	9.0256	1	1	eXalt 3	crizotinib
1261	11	10.3248	1	1	eXalt 3	crizotinib
1262	12	11.2479	1	1	eXalt 3	crizotinib
1263	13	12.7863	1	1	eXalt 3	crizotinib
1264	14	13.2308	1	1	eXalt 3	crizotinib
1265	15	13.7436	1	1	eXalt 3	crizotinib
1266	16	14.0855	1	1	eXalt 3	crizotinib
1267	17	14.4615	1	1	eXalt 3	crizotinib
1268	18	14.5299	1	1	eXalt 3	crizotinib
1269	19	14.8718	1	1	eXalt 3	crizotinib
1270	20	15.2479	1	1	eXalt 3	crizotinib
1271	21	16	1	1	eXalt 3	crizotinib
1272	22	17.812	1	1	eXalt 3	crizotinib
1273	23	21.9487	1	1	eXalt 3	crizotinib
1274	24	22.1538	1	1	eXalt 3	crizotinib
1275	25	22.3932	1	1	eXalt 3	crizotinib
1276	26	22.9402	1	1	eXalt 3	crizotinib
1277	27	24.2393	1	1	eXalt 3	crizotinib
1278	28	24.9915	1	1	eXalt 3	crizotinib
1279	29	25.3333	1	1	eXalt 3	crizotinib
1280	30	25.9829	1	1	eXalt 3	crizotinib
1281	31	27.4872	1	1	eXalt 3	crizotinib
1282	32	28	1	1	eXalt 3	crizotinib
1283	33	28.6496	1	1	eXalt 3	crizotinib
1284	34	2.20515	0	1	eXalt 3	crizotinib
1285	35	5.4188	0	1	eXalt 3	crizotinib
1286	36	7.77775	0	1	eXalt 3	crizotinib
1287	37	17.2649	0	1	eXalt 3	crizotinib
1288	38	20.8034	0	1	eXalt 3	crizotinib
1289	39	20.8034	0	1	eXalt 3	crizotinib
1290	40	20.8034	0	1	eXalt 3	crizotinib
1291	41	20.8034	0	1	eXalt 3	crizotinib
1292	42	20.8034	0	1	eXalt 3	crizotinib
1293	43	20.8034	0	1	eXalt 3	crizotinib
1294	44	20.8034	0	1	eXalt 3	crizotinib
1295	45	20.8034	0	1	eXalt 3	crizotinib
1296	46	20.8034	0	1	eXalt 3	crizotinib
1297	47	20.8034	0	1	eXalt 3	crizotinib
1298	48	20.8034	0	1	eXalt 3	crizotinib
1299	49	20.8034	0	1	eXalt 3	crizotinib
1300	50	20.8034	0	1	eXalt 3	crizotinib
1301	51	20.8034	0	1	eXalt 3	crizotinib
1302	52	20.8034	0	1	eXalt 3	crizotinib
1303	53	22.0171	0	1	eXalt 3	crizotinib
1304	54	22.1197	0	1	eXalt 3	crizotinib
1305	55	22.2051	0	1	eXalt 3	crizotinib
1306	56	22.3248	0	1	eXalt 3	crizotinib
1307	57	22.5812	0	1	eXalt 3	crizotinib
1308	58	22.5812	0	1	eXalt 3	crizotinib
1309	59	22.5812	0	1	eXalt 3	crizotinib
1310	60	22.5812	0	1	eXalt 3	crizotinib
1311	61	22.8547	0	1	eXalt 3	crizotinib
1312	62	22.8547	0	1	eXalt 3	crizotinib
1313	63	23.2137	0	1	eXalt 3	crizotinib
1314	64	23.2137	0	1	eXalt 3	crizotinib
1315	65	23.2137	0	1	eXalt 3	crizotinib
1316	66	23.2137	0	1	eXalt 3	crizotinib
1317	67	23.2137	0	1	eXalt 3	crizotinib
1318	68	23.2137	0	1	eXalt 3	crizotinib
1319	69	23.7436	0	1	eXalt 3	crizotinib
1320	70	23.7436	0	1	eXalt 3	crizotinib
1321	71	23.7436	0	1	eXalt 3	crizotinib
1322	72	23.7436	0	1	eXalt 3	crizotinib
1323	73	23.7436	0	1	eXalt 3	crizotinib
1324	74	24.1197	0	1	eXalt 3	crizotinib
1325	75	24.3419	0	1	eXalt 3	crizotinib
1326	76	24.5983	0	1	eXalt 3	crizotinib
1327	77	24.5983	0	1	eXalt 3	crizotinib
1328	78	24.8718	0	1	eXalt 3	crizotinib
1329	79	24.8718	0	1	eXalt 3	crizotinib
1330	80	25.077	0	1	eXalt 3	crizotinib
1331	81	25.2478	0	1	eXalt 3	crizotinib
1332	82	25.4188	0	1	eXalt 3	crizotinib
1333	83	25.6581	0	1	eXalt 3	crizotinib
1334	84	25.6581	0	1	eXalt 3	crizotinib
1335	85	25.8974	0	1	eXalt 3	crizotinib
1336	86	25.8974	0	1	eXalt 3	crizotinib
1337	87	26.2394	0	1	eXalt 3	crizotinib
1338	88	26.2394	0	1	eXalt 3	crizotinib
1339	89	26.4958	0	1	eXalt 3	crizotinib
1340	90	26.4958	0	1	eXalt 3	crizotinib
1341	91	26.7692	0	1	eXalt 3	crizotinib
1342	92	26.7692	0	1	eXalt 3	crizotinib
1343	93	27.1966	0	1	eXalt 3	crizotinib
1344	94	27.1966	0	1	eXalt 3	crizotinib
1345	95	27.1966	0	1	eXalt 3	crizotinib
1346	96	27.7778	0	1	eXalt 3	crizotinib
1347	97	28.0855	0	1	eXalt 3	crizotinib
1348	98	28.3248	0	1	eXalt 3	crizotinib
1349	99	28.5641	0	1	eXalt 3	crizotinib
1350	100	29.2821	0	1	eXalt 3	crizotinib
1351	101	29.2821	0	1	eXalt 3	crizotinib
1352	102	29.2821	0	1	eXalt 3	crizotinib
1353	103	29.2821	0	1	eXalt 3	crizotinib
1354	104	31.4145	0	1	eXalt 3	crizotinib
1355	105	31.4145	0	1	eXalt 3	crizotinib
1356	106	31.4145	0	1	eXalt 3	crizotinib
1357	107	31.4145	0	1	eXalt 3	crizotinib
1358	108	31.4145	0	1	eXalt 3	crizotinib
1359	109	31.4145	0	1	eXalt 3	crizotinib
1360	110	31.4145	0	1	eXalt 3	crizotinib
1361	111	31.4145	0	1	eXalt 3	crizotinib
1362	112	31.4145	0	1	eXalt 3	crizotinib
1363	113	31.4145	0	1	eXalt 3	crizotinib
1364	114	31.4145	0	1	eXalt 3	crizotinib
1365	115	34.2009	0	1	eXalt 3	crizotinib
1366	116	34.2009	0	1	eXalt 3	crizotinib
1367	117	34.2009	0	1	eXalt 3	crizotinib
1368	118	34.2009	0	1	eXalt 3	crizotinib
1369	119	34.2009	0	1	eXalt 3	crizotinib
1370	120	36.4872	0	1	eXalt 3	crizotinib
1371	121	36.4872	0	1	eXalt 3	crizotinib
1372	122	36.4872	0	1	eXalt 3	crizotinib
1373	123	36.4872	0	1	eXalt 3	crizotinib
1374	124	36.4872	0	1	eXalt 3	crizotinib
1375	125	36.4872	0	1	eXalt 3	crizotinib
1376	126	36.4872	0	1	eXalt 3	crizotinib
1377	1	0.547	1	2	eXalt 3	ensartinib
1378	2	2.2222	1	2	eXalt 3	ensartinib
1379	3	4.6838	1	2	eXalt 3	ensartinib
1380	4	4.8547	1	2	eXalt 3	ensartinib
1381	5	5.0256	1	2	eXalt 3	ensartinib
1382	6	7.6581	1	2	eXalt 3	ensartinib
1383	7	8.4444	1	2	eXalt 3	ensartinib
1384	8	9.812	1	2	eXalt 3	ensartinib
1385	9	10.1197	1	2	eXalt 3	ensartinib
1386	10	10.2906	1	2	eXalt 3	ensartinib
1387	11	10.4957	1	2	eXalt 3	ensartinib
1388	12	10.8034	1	2	eXalt 3	ensartinib
1389	13	11.1795	1	2	eXalt 3	ensartinib
1390	14	11.8632	1	2	eXalt 3	ensartinib
1391	15	12.8547	1	2	eXalt 3	ensartinib
1392	16	13.0256	1	2	eXalt 3	ensartinib
1393	17	13.5043	1	2	eXalt 3	ensartinib
1394	18	14.1538	1	2	eXalt 3	ensartinib
1395	19	14.2906	1	2	eXalt 3	ensartinib
1396	20	14.9402	1	2	eXalt 3	ensartinib
1397	21	15.3504	1	2	eXalt 3	ensartinib
1398	22	15.5556	1	2	eXalt 3	ensartinib
1399	23	15.9658	1	2	eXalt 3	ensartinib
1400	24	16.9573	1	2	eXalt 3	ensartinib
1401	25	18.3248	1	2	eXalt 3	ensartinib
1402	26	20.9231	1	2	eXalt 3	ensartinib
1403	27	24.6496	1	2	eXalt 3	ensartinib
1404	28	25.7436	1	2	eXalt 3	ensartinib
1405	29	27.8632	1	2	eXalt 3	ensartinib
1406	30	29.2991	1	2	eXalt 3	ensartinib
1407	31	1.00855	0	2	eXalt 3	ensartinib
1408	32	1.7436	0	2	eXalt 3	ensartinib
1409	33	8.5983	0	2	eXalt 3	ensartinib
1410	34	16.547	0	2	eXalt 3	ensartinib
1411	35	19.4188	0	2	eXalt 3	ensartinib
1412	36	19.4188	0	2	eXalt 3	ensartinib
1413	37	19.4188	0	2	eXalt 3	ensartinib
1414	38	19.4188	0	2	eXalt 3	ensartinib
1415	39	20.359	0	2	eXalt 3	ensartinib
1416	40	20.6837	0	2	eXalt 3	ensartinib
1417	41	21.7778	0	2	eXalt 3	ensartinib
1418	42	21.7778	0	2	eXalt 3	ensartinib
1419	43	21.7778	0	2	eXalt 3	ensartinib
1420	44	21.7778	0	2	eXalt 3	ensartinib
1421	45	21.7778	0	2	eXalt 3	ensartinib
1422	46	21.7778	0	2	eXalt 3	ensartinib
1423	47	21.7778	0	2	eXalt 3	ensartinib
1424	48	21.7778	0	2	eXalt 3	ensartinib
1425	49	21.7778	0	2	eXalt 3	ensartinib
1426	50	21.7778	0	2	eXalt 3	ensartinib
1427	51	21.7778	0	2	eXalt 3	ensartinib
1428	52	23.2649	0	2	eXalt 3	ensartinib
1429	53	23.2649	0	2	eXalt 3	ensartinib
1430	54	23.2649	0	2	eXalt 3	ensartinib
1431	55	23.2649	0	2	eXalt 3	ensartinib
1432	56	23.2649	0	2	eXalt 3	ensartinib
1433	57	23.2649	0	2	eXalt 3	ensartinib
1434	58	23.2649	0	2	eXalt 3	ensartinib
1435	59	23.2649	0	2	eXalt 3	ensartinib
1436	60	23.2649	0	2	eXalt 3	ensartinib
1437	61	23.2649	0	2	eXalt 3	ensartinib
1438	62	23.2649	0	2	eXalt 3	ensartinib
1439	63	24.171	0	2	eXalt 3	ensartinib
1440	64	24.3931	0	2	eXalt 3	ensartinib
1441	65	24.5641	0	2	eXalt 3	ensartinib
1442	66	24.5641	0	2	eXalt 3	ensartinib
1443	67	24.7522	0	2	eXalt 3	ensartinib
1444	68	24.9572	0	2	eXalt 3	ensartinib
1445	69	25.1624	0	2	eXalt 3	ensartinib
1446	70	25.1624	0	2	eXalt 3	ensartinib
1447	71	25.3333	0	2	eXalt 3	ensartinib
1448	72	25.5726	0	2	eXalt 3	ensartinib
1449	73	25.5726	0	2	eXalt 3	ensartinib
1450	74	25.9317	0	2	eXalt 3	ensartinib
1451	75	25.9317	0	2	eXalt 3	ensartinib
1452	76	26.8889	0	2	eXalt 3	ensartinib
1453	77	26.8889	0	2	eXalt 3	ensartinib
1454	78	26.8889	0	2	eXalt 3	ensartinib
1455	79	26.8889	0	2	eXalt 3	ensartinib
1456	80	26.8889	0	2	eXalt 3	ensartinib
1457	81	26.8889	0	2	eXalt 3	ensartinib
1458	82	26.8889	0	2	eXalt 3	ensartinib
1459	83	26.8889	0	2	eXalt 3	ensartinib
1460	84	26.8889	0	2	eXalt 3	ensartinib
1461	85	26.8889	0	2	eXalt 3	ensartinib
1462	86	27.7606	0	2	eXalt 3	ensartinib
1463	87	27.9658	0	2	eXalt 3	ensartinib
1464	88	28.1538	0	2	eXalt 3	ensartinib
1465	89	28.3248	0	2	eXalt 3	ensartinib
1466	90	28.7009	0	2	eXalt 3	ensartinib
1467	91	28.7009	0	2	eXalt 3	ensartinib
1468	92	28.7009	0	2	eXalt 3	ensartinib
1469	93	28.7009	0	2	eXalt 3	ensartinib
1470	94	29.1453	0	2	eXalt 3	ensartinib
1471	95	29.1453	0	2	eXalt 3	ensartinib
1472	96	29.3846	0	2	eXalt 3	ensartinib
1473	97	29.5726	0	2	eXalt 3	ensartinib
1474	98	30.6752	0	2	eXalt 3	ensartinib
1475	99	30.6752	0	2	eXalt 3	ensartinib
1476	100	30.6752	0	2	eXalt 3	ensartinib
1477	101	30.6752	0	2	eXalt 3	ensartinib
1478	102	30.6752	0	2	eXalt 3	ensartinib
1479	103	30.6752	0	2	eXalt 3	ensartinib
1480	104	30.6752	0	2	eXalt 3	ensartinib
1481	105	30.6752	0	2	eXalt 3	ensartinib
1482	106	30.6752	0	2	eXalt 3	ensartinib
1483	107	30.6752	0	2	eXalt 3	ensartinib
1484	108	30.6752	0	2	eXalt 3	ensartinib
1485	109	30.6752	0	2	eXalt 3	ensartinib
1486	110	32.6752	0	2	eXalt 3	ensartinib
1487	111	32.6752	0	2	eXalt 3	ensartinib
1488	112	32.6752	0	2	eXalt 3	ensartinib
1489	113	32.6752	0	2	eXalt 3	ensartinib
1490	114	34.4445	0	2	eXalt 3	ensartinib
1491	115	34.4445	0	2	eXalt 3	ensartinib
1492	116	34.4445	0	2	eXalt 3	ensartinib
1493	117	36.7521	0	2	eXalt 3	ensartinib
1494	118	36.7521	0	2	eXalt 3	ensartinib
1495	119	36.7521	0	2	eXalt 3	ensartinib
1496	120	36.7521	0	2	eXalt 3	ensartinib
1497	121	36.7521	0	2	eXalt 3	ensartinib
1498	1	0.8492	1	1	PROFILE 1014	crizotinib
1499	2	1.2184	1	1	PROFILE 1014	crizotinib
1500	3	1.3291	1	1	PROFILE 1014	crizotinib
1501	4	1.4399	1	1	PROFILE 1014	crizotinib
1502	5	1.5506	1	1	PROFILE 1014	crizotinib
1503	6	1.6983	1	1	PROFILE 1014	crizotinib
1504	7	1.9937	1	1	PROFILE 1014	crizotinib
1505	8	2.289	1	1	PROFILE 1014	crizotinib
1506	9	2.9536	1	1	PROFILE 1014	crizotinib
1507	10	4.3196	1	1	PROFILE 1014	crizotinib
1508	11	4.5781	1	1	PROFILE 1014	crizotinib
1509	12	4.9473	1	1	PROFILE 1014	crizotinib
1510	13	5.3165	1	1	PROFILE 1014	crizotinib
1511	14	5.538	1	1	PROFILE 1014	crizotinib
1512	15	5.9441	1	1	PROFILE 1014	crizotinib
1513	16	6.4241	1	1	PROFILE 1014	crizotinib
1514	17	7.347	1	1	PROFILE 1014	crizotinib
1515	18	7.7162	1	1	PROFILE 1014	crizotinib
1516	19	8.1593	1	1	PROFILE 1014	crizotinib
1517	20	8.4916	1	1	PROFILE 1014	crizotinib
1518	21	8.8238	1	1	PROFILE 1014	crizotinib
1519	22	9.23	1	1	PROFILE 1014	crizotinib
1520	23	9.5622	1	1	PROFILE 1014	crizotinib
1521	24	9.7099	1	1	PROFILE 1014	crizotinib
1522	25	10.0422	1	1	PROFILE 1014	crizotinib
1523	26	10.4852	1	1	PROFILE 1014	crizotinib
1524	27	10.9652	1	1	PROFILE 1014	crizotinib
1525	28	11.519	1	1	PROFILE 1014	crizotinib
1526	29	11.9251	1	1	PROFILE 1014	crizotinib
1527	30	12.5158	1	1	PROFILE 1014	crizotinib
1528	31	12.8481	1	1	PROFILE 1014	crizotinib
1529	32	12.9589	1	1	PROFILE 1014	crizotinib
1530	33	13.1065	1	1	PROFILE 1014	crizotinib
1531	34	13.2173	1	1	PROFILE 1014	crizotinib
1532	35	13.4388	1	1	PROFILE 1014	crizotinib
1533	36	14.2141	1	1	PROFILE 1014	crizotinib
1534	37	14.9156	1	1	PROFILE 1014	crizotinib
1535	38	15.0633	1	1	PROFILE 1014	crizotinib
1536	39	15.3217	1	1	PROFILE 1014	crizotinib
1537	40	15.7278	1	1	PROFILE 1014	crizotinib
1538	41	15.9863	1	1	PROFILE 1014	crizotinib
1539	42	16.2447	1	1	PROFILE 1014	crizotinib
1540	43	16.7247	1	1	PROFILE 1014	crizotinib
1541	44	17.2416	1	1	PROFILE 1014	crizotinib
1542	45	17.5369	1	1	PROFILE 1014	crizotinib
1543	46	18.0907	1	1	PROFILE 1014	crizotinib
1544	47	18.3492	1	1	PROFILE 1014	crizotinib
1545	48	18.4968	1	1	PROFILE 1014	crizotinib
1546	49	18.6445	1	1	PROFILE 1014	crizotinib
1547	50	18.8291	1	1	PROFILE 1014	crizotinib
1548	51	19.0876	1	1	PROFILE 1014	crizotinib
1549	52	19.4937	1	1	PROFILE 1014	crizotinib
1550	53	20.269	1	1	PROFILE 1014	crizotinib
1551	54	21.4135	1	1	PROFILE 1014	crizotinib
1552	55	21.8196	1	1	PROFILE 1014	crizotinib
1553	56	24.0348	1	1	PROFILE 1014	crizotinib
1554	57	24.5886	1	1	PROFILE 1014	crizotinib
1555	58	25.2162	1	1	PROFILE 1014	crizotinib
1556	59	26.1762	1	1	PROFILE 1014	crizotinib
1557	60	26.3238	1	1	PROFILE 1014	crizotinib
1558	61	27.2468	1	1	PROFILE 1014	crizotinib
1559	62	30.1635	1	1	PROFILE 1014	crizotinib
1560	63	30.9388	1	1	PROFILE 1014	crizotinib
1561	64	31.3449	1	1	PROFILE 1014	crizotinib
1562	65	32.4156	1	1	PROFILE 1014	crizotinib
1563	66	33.4124	1	1	PROFILE 1014	crizotinib
1564	67	36.0338	1	1	PROFILE 1014	crizotinib
1565	68	37.5105	1	1	PROFILE 1014	crizotinib
1566	69	40.8333	1	1	PROFILE 1014	crizotinib
1567	70	49.8787	1	1	PROFILE 1014	crizotinib
1568	71	57.0781	1	1	PROFILE 1014	crizotinib
1569	72	1.27375	0	1	PROFILE 1014	crizotinib
1570	73	2.45515	0	1	PROFILE 1014	crizotinib
1571	74	3.83965	0	1	PROFILE 1014	crizotinib
1572	75	7.6239	0	1	PROFILE 1014	crizotinib
1573	76	11.2052	0	1	PROFILE 1014	crizotinib
1574	77	12.5897	0	1	PROFILE 1014	crizotinib
1575	78	13.7157	0	1	PROFILE 1014	crizotinib
1576	79	16.8724	0	1	PROFILE 1014	crizotinib
1577	80	18.5707	0	1	PROFILE 1014	crizotinib
1578	81	20.8597	0	1	PROFILE 1014	crizotinib
1579	82	21.2289	0	1	PROFILE 1014	crizotinib
1580	83	22.595	0	1	PROFILE 1014	crizotinib
1581	84	22.595	0	1	PROFILE 1014	crizotinib
1582	85	22.595	0	1	PROFILE 1014	crizotinib
1583	86	23.5734	0	1	PROFILE 1014	crizotinib
1584	87	24.2009	0	1	PROFILE 1014	crizotinib
1585	88	24.7363	0	1	PROFILE 1014	crizotinib
1586	89	26.1024	0	1	PROFILE 1014	crizotinib
1587	90	26.7484	0	1	PROFILE 1014	crizotinib
1588	91	27.856	0	1	PROFILE 1014	crizotinib
1589	92	29.3144	0	1	PROFILE 1014	crizotinib
1590	93	29.3144	0	1	PROFILE 1014	crizotinib
1591	94	31.1419	0	1	PROFILE 1014	crizotinib
1592	95	32.2495	0	1	PROFILE 1014	crizotinib
1593	96	33.0433	0	1	PROFILE 1014	crizotinib
1594	97	33.7816	0	1	PROFILE 1014	crizotinib
1595	98	35.2585	0	1	PROFILE 1014	crizotinib
1596	99	36.4768	0	1	PROFILE 1014	crizotinib
1597	100	37.0859	0	1	PROFILE 1014	crizotinib
1598	101	37.0859	0	1	PROFILE 1014	crizotinib
1599	102	37.0859	0	1	PROFILE 1014	crizotinib
1600	103	38.2859	0	1	PROFILE 1014	crizotinib
1601	104	38.2859	0	1	PROFILE 1014	crizotinib
1602	105	38.2859	0	1	PROFILE 1014	crizotinib
1603	106	38.2859	0	1	PROFILE 1014	crizotinib
1604	107	38.2859	0	1	PROFILE 1014	crizotinib
1605	108	39.3565	0	1	PROFILE 1014	crizotinib
1606	109	39.3565	0	1	PROFILE 1014	crizotinib
1607	110	39.7811	0	1	PROFILE 1014	crizotinib
1608	111	40.5195	0	1	PROFILE 1014	crizotinib
1609	112	43.4731	0	1	PROFILE 1014	crizotinib
1610	113	43.4731	0	1	PROFILE 1014	crizotinib
1611	114	43.4731	0	1	PROFILE 1014	crizotinib
1612	115	43.4731	0	1	PROFILE 1014	crizotinib
1613	116	43.4731	0	1	PROFILE 1014	crizotinib
1614	117	43.4731	0	1	PROFILE 1014	crizotinib
1615	118	43.4731	0	1	PROFILE 1014	crizotinib
1616	119	43.4731	0	1	PROFILE 1014	crizotinib
1617	120	43.4731	0	1	PROFILE 1014	crizotinib
1618	121	43.4731	0	1	PROFILE 1014	crizotinib
1619	122	43.4731	0	1	PROFILE 1014	crizotinib
1620	123	43.4731	0	1	PROFILE 1014	crizotinib
1621	124	46.3528	0	1	PROFILE 1014	crizotinib
1622	125	48.1065	0	1	PROFILE 1014	crizotinib
1623	126	48.1065	0	1	PROFILE 1014	crizotinib
1624	127	48.1065	0	1	PROFILE 1014	crizotinib
1625	128	48.1065	0	1	PROFILE 1014	crizotinib
1626	129	48.1065	0	1	PROFILE 1014	crizotinib
1627	130	48.1065	0	1	PROFILE 1014	crizotinib
1628	131	48.1065	0	1	PROFILE 1014	crizotinib
1629	132	48.1065	0	1	PROFILE 1014	crizotinib
1630	133	48.1065	0	1	PROFILE 1014	crizotinib
1631	134	48.1065	0	1	PROFILE 1014	crizotinib
1632	135	48.1065	0	1	PROFILE 1014	crizotinib
1633	136	48.1065	0	1	PROFILE 1014	crizotinib
1634	137	49.8049	0	1	PROFILE 1014	crizotinib
1635	138	53.7184	0	1	PROFILE 1014	crizotinib
1636	139	53.7184	0	1	PROFILE 1014	crizotinib
1637	140	53.7184	0	1	PROFILE 1014	crizotinib
1638	141	53.7184	0	1	PROFILE 1014	crizotinib
1639	142	53.7184	0	1	PROFILE 1014	crizotinib
1640	143	53.7184	0	1	PROFILE 1014	crizotinib
1641	144	53.7184	0	1	PROFILE 1014	crizotinib
1642	145	53.7184	0	1	PROFILE 1014	crizotinib
1643	146	53.7184	0	1	PROFILE 1014	crizotinib
1644	147	53.7184	0	1	PROFILE 1014	crizotinib
1645	148	53.7184	0	1	PROFILE 1014	crizotinib
1646	149	53.7184	0	1	PROFILE 1014	crizotinib
1647	150	53.7184	0	1	PROFILE 1014	crizotinib
1648	151	53.7184	0	1	PROFILE 1014	crizotinib
1649	152	53.7184	0	1	PROFILE 1014	crizotinib
1650	153	53.7184	0	1	PROFILE 1014	crizotinib
1651	154	57.2996	0	1	PROFILE 1014	crizotinib
1652	155	58.2779	0	1	PROFILE 1014	crizotinib
1653	156	58.2779	0	1	PROFILE 1014	crizotinib
1654	157	58.2779	0	1	PROFILE 1014	crizotinib
1655	158	58.2779	0	1	PROFILE 1014	crizotinib
1656	159	58.2779	0	1	PROFILE 1014	crizotinib
1657	160	58.2779	0	1	PROFILE 1014	crizotinib
1658	161	58.2779	0	1	PROFILE 1014	crizotinib
1659	162	59.5717	0	1	PROFILE 1014	crizotinib
1660	163	59.5717	0	1	PROFILE 1014	crizotinib
1661	164	59.5717	0	1	PROFILE 1014	crizotinib
1662	165	65.9388	0	1	PROFILE 1014	crizotinib
1663	166	65.9388	0	1	PROFILE 1014	crizotinib
1664	167	65.9388	0	1	PROFILE 1014	crizotinib
1665	168	65.9388	0	1	PROFILE 1014	crizotinib
1666	169	65.9388	0	1	PROFILE 1014	crizotinib
1667	170	65.9388	0	1	PROFILE 1014	crizotinib
1668	171	65.9388	0	1	PROFILE 1014	crizotinib
1669	172	65.9388	0	1	PROFILE 1014	crizotinib
1670	1	0.5169	1	2	PROFILE 1014	chemotherapy
1671	2	0.7753	1	2	PROFILE 1014	chemotherapy
1672	3	0.9599	1	2	PROFILE 1014	chemotherapy
1673	4	1.1814	1	2	PROFILE 1014	chemotherapy
1674	5	1.7352	1	2	PROFILE 1014	chemotherapy
1675	6	2.2521	1	2	PROFILE 1014	chemotherapy
1676	7	2.5475	1	2	PROFILE 1014	chemotherapy
1677	8	2.8797	1	2	PROFILE 1014	chemotherapy
1678	9	3.1013	1	2	PROFILE 1014	chemotherapy
1679	10	3.6551	1	2	PROFILE 1014	chemotherapy
1680	11	4.0981	1	2	PROFILE 1014	chemotherapy
1681	12	4.3935	1	2	PROFILE 1014	chemotherapy
1682	13	4.6519	1	2	PROFILE 1014	chemotherapy
1683	14	4.8734	1	2	PROFILE 1014	chemotherapy
1684	15	5.0211	1	2	PROFILE 1014	chemotherapy
1685	16	5.1319	1	2	PROFILE 1014	chemotherapy
1686	17	5.3165	1	2	PROFILE 1014	chemotherapy
1687	18	5.4272	1	2	PROFILE 1014	chemotherapy
1688	19	5.6487	1	2	PROFILE 1014	chemotherapy
1689	20	5.7226	1	2	PROFILE 1014	chemotherapy
1690	21	5.9072	1	2	PROFILE 1014	chemotherapy
1691	22	6.0918	1	2	PROFILE 1014	chemotherapy
1692	23	6.1287	1	2	PROFILE 1014	chemotherapy
1693	24	6.4979	1	2	PROFILE 1014	chemotherapy
1694	25	6.6825	1	2	PROFILE 1014	chemotherapy
1695	26	7.6424	1	2	PROFILE 1014	chemotherapy
1696	27	7.827	1	2	PROFILE 1014	chemotherapy
1697	28	8.0116	1	2	PROFILE 1014	chemotherapy
1698	29	8.1593	1	2	PROFILE 1014	chemotherapy
1699	30	8.3808	1	2	PROFILE 1014	chemotherapy
1700	31	8.7869	1	2	PROFILE 1014	chemotherapy
1701	32	9.193	1	2	PROFILE 1014	chemotherapy
1702	33	9.4146	1	2	PROFILE 1014	chemotherapy
1703	34	9.7838	1	2	PROFILE 1014	chemotherapy
1704	35	10.5591	1	2	PROFILE 1014	chemotherapy
1705	36	11.039	1	2	PROFILE 1014	chemotherapy
1706	37	11.5559	1	2	PROFILE 1014	chemotherapy
1707	38	12.442	1	2	PROFILE 1014	chemotherapy
1708	39	12.442	1	2	PROFILE 1014	chemotherapy
1709	40	12.5527	1	2	PROFILE 1014	chemotherapy
1710	41	13.1435	1	2	PROFILE 1014	chemotherapy
1711	42	13.5865	1	2	PROFILE 1014	chemotherapy
1712	43	14.4726	1	2	PROFILE 1014	chemotherapy
1713	44	15.2479	1	2	PROFILE 1014	chemotherapy
1714	45	16.3555	1	2	PROFILE 1014	chemotherapy
1715	46	16.6878	1	2	PROFILE 1014	chemotherapy
1716	47	16.8354	1	2	PROFILE 1014	chemotherapy
1717	48	17.057	1	2	PROFILE 1014	chemotherapy
1718	49	17.3154	1	2	PROFILE 1014	chemotherapy
1719	50	17.5369	1	2	PROFILE 1014	chemotherapy
1720	51	17.7584	1	2	PROFILE 1014	chemotherapy
1721	52	17.943	1	2	PROFILE 1014	chemotherapy
1722	53	18.0169	1	2	PROFILE 1014	chemotherapy
1723	54	18.2015	1	2	PROFILE 1014	chemotherapy
1724	55	18.3492	1	2	PROFILE 1014	chemotherapy
1725	56	19.0137	1	2	PROFILE 1014	chemotherapy
1726	57	19.5306	1	2	PROFILE 1014	chemotherapy
1727	58	21.7089	1	2	PROFILE 1014	chemotherapy
1728	59	21.9304	1	2	PROFILE 1014	chemotherapy
1729	60	22.3365	1	2	PROFILE 1014	chemotherapy
1730	61	23.3333	1	2	PROFILE 1014	chemotherapy
1731	62	23.6287	1	2	PROFILE 1014	chemotherapy
1732	63	24.5886	1	2	PROFILE 1014	chemotherapy
1733	64	25.0316	1	2	PROFILE 1014	chemotherapy
1734	65	25.2901	1	2	PROFILE 1014	chemotherapy
1735	66	28.9821	1	2	PROFILE 1014	chemotherapy
1736	67	31.5295	1	2	PROFILE 1014	chemotherapy
1737	68	32.1203	1	2	PROFILE 1014	chemotherapy
1738	69	32.8586	1	2	PROFILE 1014	chemotherapy
1739	70	33.4494	1	2	PROFILE 1014	chemotherapy
1740	71	34.6677	1	2	PROFILE 1014	chemotherapy
1741	72	34.9262	1	2	PROFILE 1014	chemotherapy
1742	73	35.48	1	2	PROFILE 1014	chemotherapy
1743	74	41.4979	1	2	PROFILE 1014	chemotherapy
1744	75	42.4947	1	2	PROFILE 1014	chemotherapy
1745	76	43.1962	1	2	PROFILE 1014	chemotherapy
1746	77	43.8977	1	2	PROFILE 1014	chemotherapy
1747	78	47.8112	1	2	PROFILE 1014	chemotherapy
1748	79	48.6234	1	2	PROFILE 1014	chemotherapy
1749	80	49.1403	1	2	PROFILE 1014	chemotherapy
1750	81	50.4694	1	2	PROFILE 1014	chemotherapy
1751	82	53.2384	1	2	PROFILE 1014	chemotherapy
1752	83	0.59075	0	2	PROFILE 1014	chemotherapy
1753	84	1.2368	0	2	PROFILE 1014	chemotherapy
1754	85	1.9383	0	2	PROFILE 1014	chemotherapy
1755	86	2.4921	0	2	PROFILE 1014	chemotherapy
1756	87	3.1751	0	2	PROFILE 1014	chemotherapy
1757	88	3.80275	0	2	PROFILE 1014	chemotherapy
1758	89	4.3381	0	2	PROFILE 1014	chemotherapy
1759	90	11.4451	0	2	PROFILE 1014	chemotherapy
1760	91	12.6081	0	2	PROFILE 1014	chemotherapy
1761	92	13.7711	0	2	PROFILE 1014	chemotherapy
1762	93	15.9679	0	2	PROFILE 1014	chemotherapy
1763	94	17.1123	0	2	PROFILE 1014	chemotherapy
1764	95	18.1831	0	2	PROFILE 1014	chemotherapy
1765	96	19.3091	0	2	PROFILE 1014	chemotherapy
1766	97	20.9336	0	2	PROFILE 1014	chemotherapy
1767	98	21.875	0	2	PROFILE 1014	chemotherapy
1768	99	22.7426	0	2	PROFILE 1014	chemotherapy
1769	100	23.3887	0	2	PROFILE 1014	chemotherapy
1770	101	24.1271	0	2	PROFILE 1014	chemotherapy
1771	102	27.2099	0	2	PROFILE 1014	chemotherapy
1772	103	27.2099	0	2	PROFILE 1014	chemotherapy
1773	104	28.7236	0	2	PROFILE 1014	chemotherapy
1774	105	30.4589	0	2	PROFILE 1014	chemotherapy
1775	106	32.2126	0	2	PROFILE 1014	chemotherapy
1776	107	33.0986	0	2	PROFILE 1014	chemotherapy
1777	108	33.9477	0	2	PROFILE 1014	chemotherapy
1778	109	38.3966	0	2	PROFILE 1014	chemotherapy
1779	110	38.3966	0	2	PROFILE 1014	chemotherapy
1780	111	38.3966	0	2	PROFILE 1014	chemotherapy
1781	112	38.3966	0	2	PROFILE 1014	chemotherapy
1782	113	38.3966	0	2	PROFILE 1014	chemotherapy
1783	114	38.3966	0	2	PROFILE 1014	chemotherapy
1784	115	38.3966	0	2	PROFILE 1014	chemotherapy
1785	116	38.3966	0	2	PROFILE 1014	chemotherapy
1786	117	38.3966	0	2	PROFILE 1014	chemotherapy
1787	118	41.5718	0	2	PROFILE 1014	chemotherapy
1788	119	42.0517	0	2	PROFILE 1014	chemotherapy
1789	120	42.5686	0	2	PROFILE 1014	chemotherapy
1790	121	42.9378	0	2	PROFILE 1014	chemotherapy
1791	122	43.4362	0	2	PROFILE 1014	chemotherapy
1792	123	43.8054	0	2	PROFILE 1014	chemotherapy
1793	124	44.2484	0	2	PROFILE 1014	chemotherapy
1794	125	46.0022	0	2	PROFILE 1014	chemotherapy
1795	126	46.0022	0	2	PROFILE 1014	chemotherapy
1796	127	46.0022	0	2	PROFILE 1014	chemotherapy
1797	128	46.0022	0	2	PROFILE 1014	chemotherapy
1798	129	46.0022	0	2	PROFILE 1014	chemotherapy
1799	130	46.0022	0	2	PROFILE 1014	chemotherapy
1800	131	47.5159	0	2	PROFILE 1014	chemotherapy
1801	132	47.8481	0	2	PROFILE 1014	chemotherapy
1802	133	48.0142	0	2	PROFILE 1014	chemotherapy
1803	134	48.2173	0	2	PROFILE 1014	chemotherapy
1804	135	48.4757	0	2	PROFILE 1014	chemotherapy
1805	136	48.6788	0	2	PROFILE 1014	chemotherapy
1806	137	48.8634	0	2	PROFILE 1014	chemotherapy
1807	138	49.0665	0	2	PROFILE 1014	chemotherapy
1808	139	49.3249	0	2	PROFILE 1014	chemotherapy
1809	140	49.3249	0	2	PROFILE 1014	chemotherapy
1810	141	49.6202	0	2	PROFILE 1014	chemotherapy
1811	142	49.9156	0	2	PROFILE 1014	chemotherapy
1812	143	51.5401	0	2	PROFILE 1014	chemotherapy
1813	144	51.5401	0	2	PROFILE 1014	chemotherapy
1814	145	52.7769	0	2	PROFILE 1014	chemotherapy
1815	146	53.4599	0	2	PROFILE 1014	chemotherapy
1816	147	55.9029	0	2	PROFILE 1014	chemotherapy
1817	148	55.9029	0	2	PROFILE 1014	chemotherapy
1818	149	55.9029	0	2	PROFILE 1014	chemotherapy
1819	150	55.9029	0	2	PROFILE 1014	chemotherapy
1820	151	60.346	0	2	PROFILE 1014	chemotherapy
1821	152	60.346	0	2	PROFILE 1014	chemotherapy
1822	153	60.346	0	2	PROFILE 1014	chemotherapy
1823	154	60.346	0	2	PROFILE 1014	chemotherapy
1824	155	60.346	0	2	PROFILE 1014	chemotherapy
1825	156	60.346	0	2	PROFILE 1014	chemotherapy
1826	157	60.346	0	2	PROFILE 1014	chemotherapy
1827	158	60.346	0	2	PROFILE 1014	chemotherapy
1828	159	60.346	0	2	PROFILE 1014	chemotherapy
1829	160	60.346	0	2	PROFILE 1014	chemotherapy
1830	161	65.9757	0	2	PROFILE 1014	chemotherapy
1831	162	65.9757	0	2	PROFILE 1014	chemotherapy
1832	163	65.9757	0	2	PROFILE 1014	chemotherapy
1833	164	65.9757	0	2	PROFILE 1014	chemotherapy
1834	165	65.9757	0	2	PROFILE 1014	chemotherapy
1835	166	65.9757	0	2	PROFILE 1014	chemotherapy
1836	167	65.9757	0	2	PROFILE 1014	chemotherapy
1837	168	65.9757	0	2	PROFILE 1014	chemotherapy
1838	169	65.9757	0	2	PROFILE 1014	chemotherapy
1839	170	65.9757	0	2	PROFILE 1014	chemotherapy
1840	171	66	0	2	PROFILE 1014	chemotherapy
