# Supplementary material for: NMAsurv: An R Shiny application for network meta-analysis based on survival data
Source: Res Synth Methods. 2025 Jul 10;16(6):1042–56. doi: 10.1017/rsm.2025.10020 (PMC12657653; doi:10.1017/rsm.2025.10020)
Supplement: Shao et al. supplementary material [file S1759287925100203sup001.zip › supporting information/supporting information 3/example-np.xlsx]

## Sheet: Sheet1
studyCode	Study	t1	t2	treat1	treat2	hr	lower	upper
1	ALEX	1	2	crizotinib	alectinib	0.67	0.46	0.98
2	CROWN	1	3	crizotinib	lorlatinib	0.72	0.41	1.25
3	ALTA-1L	1	4	crizotinib	brigatinib	0.81	0.53	1.22
4	eXalt 3	1	5	crizotinib	ensartinib	0.91	0.54	1.54
5	PROFILE 1014	6	1	chemotherapy	crizotinib	0.76	0.55	1.05
6	ASCEND-4	6	7	chemotherapy	ceritinib	0.73	0.5	1.08
